# Supplementary material for: Selective Constraints on Coding Sequences of Nervous System Genes Are a Major Determinant of Duplicate Gene Retention in Vertebrates
Source: Mol Biol Evol. 2017 Jul 16;34(11):2773–91. doi: 10.1093/molbev/msx199 (PMC5850798; doi:10.1093/molbev/msx199)
Supplement: Supplementary Data [file msx199_supp.zip]

Archive with 4 entries (4 files):
- msx199_Supp.txt
- msx199_SuppFig.pdf
- msx199_SuppTable.xlsx
- msx199_Supptext.doc
