# Supplementary material for: Selective Constraints on Coding Sequences of Nervous System Genes Are a Major Determinant of Duplicate Gene Retention in Vertebrates
Source: Mol Biol Evol. 2017 Jul 16;34(11):2773–91. doi: 10.1093/molbev/msx199 (PMC5850798; doi:10.1093/molbev/msx199)
Supplement: Supplementary Data [file msx199_supp.zip › msx199_SuppTable.xlsx]

## Sheet: Table S1 - zf 3R dup over
OrganId	OrganName	Annotated	Significant	Expected	EnrichmentFold	Pvalue	FDR	BroadNS
UBERON:0003902	retinal neural layer	633	136	66.15	2.05593	2.094e-17	2.82481e-14	TRUE
UBERON:0002757	regional part of epithalamus	546	121	57.06	2.12057	1.3023e-16	8.78398e-14	TRUE
UBERON:0010134	secretory circumventricular organ	478	104	49.95	2.08208	8.09954e-14	3.6421e-11	TRUE
UBERON:0003296	gland of diencephalon	559	115	58.42	1.9685	1.69816e-13	5.72704e-11	TRUE
UBERON:0000489	cavitated compound organ	1701	255	177.76	1.43452	1.34386e-08	3.62573e-06	FALSE
UBERON:0000045	ganglion	596	105	62.28	1.68593	2.25547e-08	5.07105e-06	TRUE
UBERON:0005725	olfactory system	760	124	79.42	1.56132	6.94145e-08	1.33772e-05	TRUE
UBERON:0002199	integument	565	97	59.04	1.64295	3.51297e-07	5.92375e-05	FALSE
UBERON:0003051	ear vesicle	843	133	88.09	1.50982	9.97747e-07	0.000149551	FALSE
UBERON:0002540	lateral line system	519	101	54.24	1.86209	6.78454e-06	0.000915234	TRUE
UBERON:0008904	neuromast	169	37	17.66	2.09513	8.90717e-06	0.00109234	TRUE
UBERON:2007002	ventro-rostral cluster	21	10	2.19	4.56621	1.78022e-05	0.00200126	TRUE
UBERON:2007001	dorso-rostral cluster	18	9	1.88	4.78723	2.90707e-05	0.00301665	TRUE
UBERON:0000204	ventral part of telencephalon	102	25	10.66	2.34522	3.48283e-05	0.00335596	TRUE
UBERON:0002298	brainstem	624	101	65.21	1.54884	3.79294e-05	0.00341112	TRUE
UBERON:2007003	ventro-caudal cluster	19	9	1.99	4.52261	5.01291e-05	0.00422651	TRUE
UBERON:0002028	hindbrain	1600	225	167.2	1.34569	7.70527e-05	0.00611435	TRUE
UBERON:0000955	brain	3255	435	340.15	1.27885	0.00012949	0.00970456	TRUE
UBERON:0002946	regional part of cerebellum	79	19	8.26	2.30024	0.000385573	0.0273757	TRUE
UBERON:0000203	pallium	105	23	10.97	2.09663	0.000427322	0.0288229	TRUE
UBERON:0001898	hypothalamus	329	59	34.38	1.71611	0.000610346	0.0375802	TRUE
UBERON:0003895	hypaxial myotome region	101	22	10.55	2.08531	0.000612873	0.0375802	FALSE
UBERON:0000483	epithelium	3734	489	390.21	1.25317	0.000855546	0.0501796	FALSE
UBERON:0000479	tissue	4751	645	496.49	1.29912	0.00129389	0.0727271	FALSE
UBERON:0001894	diencephalon	1459	239	152.47	1.56752	0.00181979	0.0981957	TRUE
UBERON:0009201	nephric duct	664	92	69.39	1.32584	0.00245679	0.12747	FALSE
UBERON:0001893	telencephalon	972	144	101.58	1.4176	0.00375917	0.187819	TRUE
UBERON:0005564	gonad primordium	8	4	0.84	4.7619	0.00587504	0.283051	FALSE
UBERON:0001900	ventral thalamus	71	15	7.42	2.02156	0.00732367	0.340131	TRUE
UBERON:0009635	parachordal cartilage	13	5	1.36	3.67647	0.00775041	0.340131	FALSE
UBERON:2007031	anterior neural rod	101	19	10.55	1.80095	0.00781622	0.340131	TRUE
UBERON:2000040	median fin fold	132	23	13.79	1.66788	0.00948908	0.378113	FALSE
UBERON:0003900	epaxial myotome region	5	3	0.52	5.76923	0.00967592	0.378113	FALSE
UBERON:2000090	apical ectodermal ridge dorsal fin	9	4	0.94	4.25532	0.00970764	0.378113	FALSE
UBERON:0015808	eye epithelium	89	17	9.3	1.82796	0.00988367	0.378113	TRUE
UBERON:0007383	enveloping layer of ectoderm	178	29	18.6	1.55914	0.0100905	0.378113	FALSE
UBERON:0000948	heart	379	55	39.61	1.38854	0.0111263	0.40566	FALSE
UBERON:0003079	floor plate	246	40	25.71	1.55581	0.0119515	0.424278	TRUE
UBERON:2000165	inferior lobe	15	5	1.57	3.18471	0.0151536	0.524159	TRUE
UBERON:0005945	neurocranial trabecula	27	7	2.82	2.48227	0.0182127	0.614222	FALSE
UBERON:0004731	neuromere	375	53	39.19	1.35239	0.0188558	0.620401	TRUE
UBERON:2000164	ventral mesenchyme	60	12	6.27	1.91388	0.0196908	0.632449	FALSE
UBERON:0000481	multi-tissue structure	4174	516	436.19	1.18297	0.0211875	0.664696	FALSE
UBERON:2000084	yolk	76	14	7.94	1.76322	0.0244437	0.749422	FALSE
UBERON:0010285	midbrain basal plate	266	38	27.8	1.36691	0.0280232	0.840074	TRUE
UBERON:0002534	paired fin	1207	149	126.13	1.18132	0.0288119	0.84494	FALSE
UBERON:2000512	facial lobe	12	4	1.25	3.2	0.0295661	0.845358	TRUE
UBERON:0004710	pectoral appendage	1207	149	126.13	1.18132	0.0300795	0.845358	FALSE
UBERON:0001638	vein	259	36	27.07	1.32989	0.0362744	0.998656	FALSE
UBERON:0002105	vestibulo-auditory system	532	71	55.59	1.27721	0.0382195	1	TRUE
UBERON:2000083	ventral mesoderm	331	45	34.59	1.30095	0.0385036	1	FALSE
UBERON:0002034	suprachiasmatic nucleus	13	4	1.36	2.94118	0.039262	1	TRUE
UBERON:0003082	myotome	735	101	76.81	1.31493	0.0416456	1	FALSE
UBERON:0004124	myocardium trabecular layer	8	3	0.84	3.57143	0.0426312	1	FALSE
UBERON:2000707	ventral zone	39	8	4.08	1.96078	0.0454113	1	TRUE
UBERON:0000383	musculature of body	1156	149	120.8	1.23344	0.0468543	1	FALSE
UBERON:0005723	floor plate spinal cord region	20	5	2.09	2.39234	0.0505498	1	TRUE
UBERON:0000966	retina	1547	239	161.66	1.47841	0.0525432	1	TRUE
UBERON:0005496	neural tube lateral wall	269	40	28.11	1.42298	0.0555834	1	TRUE
UBERON:2000426	rostral parvocellular preoptic nucleus	27	6	2.82	2.12766	0.0560697	1	TRUE
UBERON:2000449	torus longitudinalis	34	7	3.55	1.97183	0.0583366	1	TRUE
UBERON:0002108	small intestine	9	3	0.94	3.19149	0.0590929	1	FALSE
UBERON:2000401	octaval nerve sensory nucleus	9	3	0.94	3.19149	0.0590929	1	TRUE
UBERON:2000601	pretectal periventricular nucleus	9	3	0.94	3.19149	0.0590929	1	TRUE
UBERON:0007798	vascular system	494	67	51.62	1.29795	0.0591843	1	FALSE
UBERON:0000063	organ segment	2827	388	295.43	1.31334	0.0620023	1	FALSE
UBERON:0004739	pronephric glomerulus	15	4	1.57	2.54777	0.0634255	1	FALSE
UBERON:0001137	dorsum	1103	171	115.27	1.48347	0.0663905	1	FALSE
UBERON:2007042	spinal cord neural tube	87	14	9.09	1.54015	0.0664565	1	TRUE
UBERON:0003084	heart primordium	95	15	9.93	1.51057	0.0674977	1	FALSE
UBERON:0007271	appendage musculature	573	71	59.88	1.1857	0.069637	1	FALSE
UBERON:0001928	preoptic area	113	19	11.81	1.60881	0.0750558	1	TRUE
UBERON:0001899	epithalamus	564	125	58.94	2.1208	0.0760281	1	TRUE
UBERON:0011216	organ system subdivision	4299	562	449.25	1.25097	0.076128	1	FALSE
UBERON:0011214	nucleus of midbrain tectum	10	3	1.05	2.85714	0.0780509	1	TRUE
UBERON:2001340	nucleus of the tract of the postoptic commissure	10	3	1.05	2.85714	0.0780509	1	TRUE
UBERON:2002226	preglomerular nucleus	10	3	1.05	2.85714	0.0780509	1	TRUE
UBERON:0000468	multi-cellular organism	7604	877	794.63	1.10366	0.0796174	1	FALSE
UBERON:2000599	torus semicircularis	30	6	3.14	1.91083	0.0863244	1	TRUE
UBERON:0002788	anterior nuclear group	5	2	0.52	3.84615	0.0880738	1	TRUE
UBERON:0005410	cartilaginous otic capsule	5	2	0.52	3.84615	0.0880738	1	TRUE
UBERON:0006790	deep white layer of superior colliculus	5	2	0.52	3.84615	0.0880738	1	TRUE
UBERON:2007026	forebrain neural keel	91	14	9.51	1.47213	0.0894806	1	TRUE
UBERON:0000153	anterior region of body	3910	516	408.6	1.26285	0.0905478	1	FALSE
UBERON:0010536	nephron progenitor	17	4	1.78	2.24719	0.0937289	1	FALSE
UBERON:2000248	magnocellular preoptic nucleus	17	4	1.78	2.24719	0.0937289	1	TRUE
UBERON:0003240	epithelium of lateral semicircular canal	11	3	1.15	2.6087	0.0992769	1	TRUE
UBERON:0015212	lateral structure	3543	489	370.25	1.32073	0.0998374	1	FALSE
UBERON:0000926	mesoderm	1366	163	142.75	1.14186	0.104232	1	FALSE
UBERON:0003509	arterial blood vessel	258	33	26.96	1.22404	0.107107	1	FALSE
UBERON:0002309	medial longitudinal fasciculus	25	5	2.61	1.91571	0.112831	1	TRUE
UBERON:0004376	fin bone	84	13	8.78	1.48064	0.117656	1	FALSE
UBERON:0003922	pancreatic epithelial bud	120	17	12.54	1.35566	0.119475	1	FALSE
UBERON:0011362	cranial blood vasculature	12	3	1.25	2.4	0.122514	1	FALSE
UBERON:0002203	vasculature of eye	13	4	1.36	2.94118	0.12291	1	TRUE
CL:0000353	blastoderm cell	104	15	10.87	1.37994	0.123032	1	FALSE
UBERON:0002360	meninx	6	2	0.63	3.1746	0.123183	1	TRUE
UBERON:0004753	scapulocoracoid	6	2	0.63	3.1746	0.123183	1	FALSE
UBERON:2000398	nucleus isthmi	6	2	0.63	3.1746	0.123183	1	TRUE
UBERON:2000815	nucleus of medial longitudinal fasciculus of medulla	6	2	0.63	3.1746	0.123183	1	TRUE
UBERON:2001522	hypobranchial cartilage	6	2	0.63	3.1746	0.123183	1	FALSE
UBERON:0002206	mammillary body	19	4	1.99	2.01005	0.129589	1	TRUE
UBERON:2000516	periventricular grey zone	57	9	5.96	1.51007	0.135916	1	TRUE
UBERON:0005423	developing anatomical structure	4615	598	482.27	1.23997	0.140443	1	FALSE
UBERON:0011610	ceratohyal cartilage	42	7	4.39	1.59453	0.143249	1	FALSE
UBERON:0003107	Meckel's cartilage	27	5	2.82	1.77305	0.144775	1	FALSE
UBERON:2007035	spinal cord neural rod	20	4	2.09	1.91388	0.149349	1	TRUE
UBERON:0000487	simple squamous epithelium	416	69	43.47	1.5873	0.153423	1	FALSE
UBERON:0003058	hypochord	125	17	13.06	1.30168	0.155515	1	FALSE
UBERON:0004703	dorsal thalamus	87	13	9.09	1.43014	0.157594	1	TRUE
UBERON:0001769	iris	7	2	0.73	2.73973	0.160916	1	TRUE
UBERON:0002432	pars intermedia of adenohypophysis	7	2	0.73	2.73973	0.160916	1	TRUE
UBERON:2000480	caudal octavolateralis nucleus	7	2	0.73	2.73973	0.160916	1	TRUE
UBERON:0011242	ethmoid cartilage	28	5	2.93	1.70648	0.162048	1	FALSE
UBERON:0001891	midbrain	1752	205	183.09	1.11967	0.168231	1	TRUE
UBERON:0001714	cranial ganglion	592	104	61.86	1.68122	0.171355	1	TRUE
UBERON:0002143	dorsal tegmental nucleus	14	3	1.46	2.05479	0.173927	1	TRUE
UBERON:0003040	central gray substance of midbrain	14	3	1.46	2.05479	0.173927	1	TRUE
UBERON:2000459	ventromedial thalamic nucleus	14	3	1.46	2.05479	0.173927	1	TRUE
UBERON:0003070	trigeminal placode	198	25	20.69	1.20831	0.183798	1	FALSE
UBERON:0010230	eyeball of camera-type eye	1802	267	188.31	1.41787	0.19805	1	TRUE
UBERON:0005420	pelvic appendage bud	8	2	0.84	2.38095	0.200345	1	FALSE
UBERON:2000551	nucleus lateralis valvulae	8	2	0.84	2.38095	0.200345	1	TRUE
UBERON:0001004	respiratory system	1852	229	193.54	1.18322	0.200549	1	FALSE
UBERON:0003011	facial motor nucleus	15	3	1.57	1.91083	0.201552	1	TRUE
ZFA:0000297	vagal lobe (Danio)	15	3	1.57	1.91083	0.201552	1	TRUE
UBERON:0000922	embryo	4135	512	432.11	1.18488	0.208019	1	FALSE
UBERON:0002037	cerebellum	403	57	42.11	1.3536	0.224794	1	TRUE
UBERON:0003112	olfactory region	57	11	5.96	1.84564	0.228366	1	FALSE
UBERON:0000151	pectoral fin	1207	149	126.13	1.18132	0.228939	1	FALSE
UBERON:0001074	pericardial cavity	380	55	39.71	1.38504	0.229645	1	FALSE
UBERON:2000630	caudal parvocellular preoptic nucleus	16	3	1.67	1.79641	0.230101	1	TRUE
UBERON:0003338	ganglion of peripheral nervous system	154	29	16.09	1.80236	0.231186	1	TRUE
UBERON:0010000	multicellular anatomical structure	7605	877	794.73	1.10352	0.231611	1	FALSE
UBERON:2000199	dorsal periventricular hypothalamus	24	4	2.51	1.59363	0.23774	1	TRUE
UBERON:0003083	trunk neural crest	9	2	0.94	2.12766	0.240703	1	TRUE
UBERON:0005377	olfactory bulb glomerular layer	9	2	0.94	2.12766	0.240703	1	TRUE
UBERON:0007277	presumptive hindbrain	375	52	39.19	1.32687	0.256626	1	TRUE
UBERON:0013754	integumentary system layer	17	3	1.78	1.68539	0.259324	1	FALSE
UBERON:0004121	ectoderm-derived structure	4757	625	497.11	1.25727	0.260116	1	FALSE
UBERON:2000482	caudal tuberal nucleus	25	4	2.61	1.53257	0.261532	1	TRUE
UBERON:0004089	midface	602	91	62.91	1.44651	0.267708	1	FALSE
UBERON:0003060	pronephric duct	663	91	69.28	1.31351	0.270454	1	FALSE
UBERON:2007025	midbrain neural keel	138	17	14.42	1.17892	0.272136	1	TRUE
UBERON:0003103	compound organ	3819	515	399.09	1.29044	0.275175	1	FALSE
UBERON:0002329	somite	1208	153	126.24	1.21198	0.276018	1	FALSE
ZFA:0005491	optic furrow (Danio)	10	2	1.05	1.90476	0.281366	1	TRUE
UBERON:0004752	palatoquadrate cartilage	26	4	2.72	1.47059	0.285748	1	FALSE
UBERON:0005726	chemosensory system	760	124	79.42	1.56132	0.291629	1	TRUE
UBERON:0001003	skin epidermis	357	62	37.31	1.66175	0.2939	1	FALSE
UBERON:0007811	craniocervical region	3861	512	403.48	1.26896	0.300343	1	FALSE
UBERON:0006553	renal duct	669	93	69.91	1.33028	0.303567	1	FALSE
UBERON:2001073	axial vasculature	235	31	24.56	1.26221	0.306636	1	FALSE
UBERON:0000061	anatomical structure	7606	877	794.84	1.10337	0.30739	1	FALSE
UBERON:0003069	otic placode	381	50	39.82	1.25565	0.314221	1	TRUE
UBERON:2000182	central caudal thalamic nucleus	19	3	1.99	1.50754	0.318873	1	TRUE
UBERON:0000026	appendage	1470	181	153.62	1.17823	0.320391	1	FALSE
UBERON:0009841	upper rhombic lip	11	2	1.15	1.73913	0.32183	1	TRUE
UBERON:0000965	lens of camera-type eye	395	49	41.28	1.18702	0.323854	1	TRUE
UBERON:0004111	anatomical conduit	3364	402	351.54	1.14354	0.328422	1	FALSE
UBERON:0000076	external ectoderm	412	58	43.05	1.34727	0.331693	1	FALSE
UBERON:0000083	mesonephric tubule	670	93	70.02	1.32819	0.334344	1	FALSE
UBERON:0002081	cardiac atrium	63	8	6.58	1.21581	0.335597	1	FALSE
UBERON:0003067	dorsolateral placode	561	70	58.63	1.19393	0.339761	1	FALSE
UBERON:0005721	pronephric mesoderm	46	6	4.81	1.2474	0.347995	1	FALSE
UBERON:0002049	vasculature	494	67	51.62	1.29795	0.348661	1	FALSE
UBERON:0002424	oral epithelium	20	3	2.09	1.43541	0.348789	1	FALSE
UBERON:0007100	primary circulatory organ	379	55	39.61	1.38854	0.348789	1	FALSE
UBERON:0005366	olfactory lobe	134	35	14	2.5	0.350625	1	TRUE
UBERON:0008897	fin	1388	169	145.05	1.16512	0.351695	1	FALSE
UBERON:0009581	midbrain mantle layer	266	38	27.8	1.36691	0.352817	1	TRUE
GO:0005575	cellular_component	209	35	21.84	1.60256	0.353037	1	FALSE
CL:0002319	neural cell	45	14	4.7	2.97872	0.354296	1	TRUE
UBERON:0007831	pectoral girdle skeleton	76	13	7.94	1.63728	0.359578	1	FALSE
UBERON:0002633	motor nucleus of trigeminal nerve	12	2	1.25	1.6	0.361693	1	TRUE
UBERON:0003238	epithelium of superior semicircular canal	12	2	1.25	1.6	0.361693	1	TRUE
UBERON:0005424	presumptive retinal pigmented epithelium	12	2	1.25	1.6	0.361693	1	FALSE
UBERON:0001997	olfactory epithelium	65	8	6.79	1.1782	0.36834	1	TRUE
UBERON:0010170	region of neural crest	209	25	21.84	1.14469	0.370013	1	TRUE
UBERON:0003076	posterior neural tube	98	15	10.24	1.46484	0.381533	1	TRUE
UBERON:0001943	midbrain tegmentum	553	89	57.79	1.54006	0.384016	1	TRUE
UBERON:0002680	regional part of metencephalon	430	60	44.94	1.33511	0.387715	1	TRUE
UBERON:2000633	caudal tuberculum	117	17	12.23	1.39002	0.391346	1	TRUE
UBERON:0001042	chordate pharynx	996	112	104.08	1.0761	0.392136	1	FALSE
UBERON:0004022	embryonic neuroepithelium	82	12	8.57	1.40023	0.39919	1	TRUE
UBERON:0003239	epithelium of posterior semicircular canal	13	2	1.36	1.47059	0.400639	1	TRUE
UBERON:0003936	postoptic commissure	13	2	1.36	1.47059	0.400639	1	TRUE
UBERON:0014912	thalamic eminence	13	2	1.36	1.47059	0.400639	1	TRUE
UBERON:4000172	lepidotrichium	13	2	1.36	1.47059	0.400639	1	FALSE
UBERON:0005389	transparent eye structure	395	49	41.28	1.18702	0.405649	1	TRUE
UBERON:0004741	cleithrum	71	11	7.42	1.48248	0.406115	1	FALSE
UBERON:0004375	bone of free limb or fin	73	11	7.63	1.44168	0.406253	1	FALSE
UBERON:0007132	head kidney	22	3	2.3	1.30435	0.408026	1	FALSE
UBERON:0006603	presumptive mesoderm	40	5	4.18	1.19617	0.408125	1	FALSE
UBERON:0001007	digestive system	2274	256	237.64	1.07726	0.408209	1	FALSE
UBERON:0003898	skeletal muscle tissue of trunk	101	22	10.55	2.08531	0.4204	1	FALSE
UBERON:0006562	pharynx	996	112	104.08	1.0761	0.422389	1	FALSE
UBERON:0001290	proximal straight tubule	24	6	2.51	2.39044	0.423167	1	FALSE
UBERON:2007015	posterior presumptive neural plate	377	52	39.4	1.3198	0.423671	1	TRUE
UBERON:0001854	saccule of membranous labyrinth	5	1	0.52	1.92308	0.424202	1	TRUE
UBERON:0001925	ventral lateral nucleus	5	1	0.52	1.92308	0.424202	1	TRUE
UBERON:0002214	macula of utricle of membranous labyrinth	5	1	0.52	1.92308	0.424202	1	TRUE
UBERON:2000887	floor plate neural rod	5	1	0.52	1.92308	0.424202	1	TRUE
UBERON:0003057	chordal neural plate	171	19	17.87	1.06323	0.424562	1	TRUE
UBERON:0000349	limbic system	329	59	34.38	1.71611	0.424941	1	TRUE
UBERON:0010708	pectoral complex	1207	149	126.13	1.18132	0.429186	1	FALSE
UBERON:0001637	artery	243	30	25.39	1.18157	0.430338	1	FALSE
UBERON:0004291	heart rudiment	178	30	18.6	1.6129	0.432459	1	FALSE
UBERON:0011814	non-neurogenic ectodermal placode	69	8	7.21	1.10957	0.434322	1	FALSE
UBERON:0011609	ceratohyal element	43	7	4.49	1.55902	0.43736	1	FALSE
UBERON:0006964	pars distalis of adenohypophysis	14	2	1.46	1.36986	0.438424	1	TRUE
UBERON:4000163	anal fin	14	2	1.46	1.36986	0.438424	1	FALSE
UBERON:0002050	embryonic structure	4135	512	432.11	1.18488	0.44126	1	FALSE
UBERON:0004879	marginal zone of embryo	209	25	21.84	1.14469	0.447812	1	FALSE
UBERON:0001557	upper respiratory tract	1377	156	143.9	1.08409	0.450378	1	FALSE
UBERON:0001690	ear	502	65	52.46	1.23904	0.45123	1	TRUE
UBERON:0003077	paraxial mesoderm	434	50	45.35	1.10254	0.452423	1	FALSE
UBERON:0000465	material anatomical entity	7606	877	794.84	1.10337	0.454645	1	FALSE
UBERON:0007812	post-anal tail	294	33	30.72	1.07422	0.455237	1	FALSE
UBERON:0001897	dorsal plus ventral thalamus	673	137	70.33	1.94796	0.457607	1	TRUE
UBERON:0003059	presomitic mesoderm	356	41	37.2	1.10215	0.459827	1	FALSE
UBERON:0000025	tube	3319	396	346.84	1.14174	0.46689	1	FALSE
UBERON:0002541	germ ring	152	18	15.88	1.1335	0.470487	1	FALSE
UBERON:0011683	adductor mandibulae	15	2	1.57	1.27389	0.474866	1	FALSE
UBERON:0004120	mesoderm-derived structure	3597	435	375.89	1.15725	0.478034	1	FALSE
UBERON:0008814	pharyngeal arch system	1315	147	137.42	1.06971	0.478117	1	FALSE
UBERON:0002533	post-anal tail bud	636	70	66.46	1.05327	0.481088	1	FALSE
UBERON:2000324	caudal periventricular hypothalamus	34	4	3.55	1.12676	0.481464	1	TRUE
UBERON:0012275	meso-epithelium	2185	287	228.34	1.2569	0.484328	1	FALSE
UBERON:0006599	presumptive hypochord	6	1	0.63	1.5873	0.484405	1	FALSE
UBERON:0007125	pharyngeal pouch 4	6	1	0.63	1.5873	0.484405	1	FALSE
UBERON:0009611	midbrain neural plate	6	1	0.63	1.5873	0.484405	1	TRUE
UBERON:2000364	hypural	6	1	0.63	1.5873	0.484405	1	FALSE
UBERON:2000712	I-YSL	6	1	0.63	1.5873	0.484405	1	FALSE
UBERON:0002531	paired fin bud	335	38	35.01	1.0854	0.487983	1	FALSE
UBERON:0007269	pectoral appendage musculature	568	70	59.36	1.17925	0.490466	1	FALSE
UBERON:0001015	musculature	1156	149	120.8	1.23344	0.491608	1	FALSE
UBERON:0005805	dorsal aorta	123	14	12.85	1.08949	0.492113	1	FALSE
UBERON:0006596	presumptive blood	25	3	2.61	1.14943	0.493346	1	FALSE
UBERON:0000047	simple eye	2161	301	225.83	1.33286	0.493868	1	TRUE
UBERON:0004088	ocular region	2161	301	225.83	1.33286	0.493868	1	FALSE
UBERON:0006071	caudal region	295	33	30.83	1.07039	0.497083	1	FALSE
UBERON:0002120	pronephros	752	103	78.59	1.3106	0.501531	1	FALSE
UBERON:0003920	venous blood vessel	259	36	27.07	1.32989	0.504791	1	FALSE
CL:0000007	early embryonic cell	104	15	10.87	1.37994	0.507645	1	FALSE
UBERON:0010499	pseudostratified ciliated columnar epithelium	65	8	6.79	1.1782	0.50933	1	FALSE
UBERON:0000935	anterior commissure	16	2	1.67	1.1976	0.509833	1	TRUE
UBERON:0000065	respiratory tract	1377	156	143.9	1.08409	0.51052	1	FALSE
UBERON:0004716	conceptus	4135	512	432.11	1.18488	0.510999	1	FALSE
UBERON:0004750	blastoderm	498	67	52.04	1.28747	0.512432	1	FALSE
UBERON:0002240	spinal cord	1078	167	112.65	1.48247	0.51437	1	TRUE
UBERON:0001041	foregut	1315	147	137.42	1.06971	0.515238	1	FALSE
UBERON:0003102	surface structure	1803	228	188.42	1.21006	0.516189	1	FALSE
UBERON:0007292	presumptive rhombomere 5	26	3	2.72	1.10294	0.520424	1	TRUE
UBERON:0000020	sense organ	2707	373	282.89	1.31853	0.523086	1	TRUE
UBERON:0007524	dense mesenchyme tissue	652	73	68.13	1.07148	0.532072	1	FALSE
UBERON:0004141	heart tube	258	40	26.96	1.48368	0.535599	1	FALSE
UBERON:0016879	future central nervous system	1863	237	194.69	1.21732	0.536732	1	TRUE
UBERON:2000347	dorsal zone of median tuberal portion of hypothalamus	35	8	3.66	2.18579	0.536748	1	TRUE
UBERON:0000126	cranial nerve nucleus	32	7	3.34	2.09581	0.537014	1	TRUE
UBERON:2000293	synencephalon	25	5	2.61	1.91571	0.537504	1	TRUE
UBERON:0001707	nasal cavity	21	3	2.19	1.36986	0.538114	1	TRUE
UBERON:0004740	basibranchial bone	7	1	0.73	1.36986	0.53832	1	FALSE
UBERON:2000372	interpeduncular nucleus medulla oblongata	7	1	0.73	1.36986	0.53832	1	TRUE
ZFA:0005463	oral ectoderm (Danio)	7	1	0.73	1.36986	0.53832	1	FALSE
UBERON:0004749	blastodisc	64	8	6.69	1.19581	0.542602	1	FALSE
UBERON:0002241	chondrocranium	91	15	9.51	1.57729	0.542826	1	FALSE
UBERON:0004784	heart ventricle wall	17	2	1.78	1.1236	0.543234	1	FALSE
UBERON:0007503	epithelial vesicle	1209	154	126.34	1.21893	0.544874	1	FALSE
UBERON:0005362	vagus X ganglion	27	3	2.82	1.06383	0.546694	1	TRUE
UBERON:0003129	skull	839	93	87.68	1.06068	0.552818	1	FALSE
UBERON:0016880	future nervous system	1863	237	194.69	1.21732	0.561922	1	TRUE
UBERON:0010133	neuroendocrine gland	559	115	58.42	1.9685	0.562451	1	TRUE
UBERON:0010135	sensory circumventricular organ	469	100	49.01	2.0404	0.565122	1	TRUE
UBERON:0000019	camera-type eye	2161	301	225.83	1.33286	0.56716	1	TRUE
UBERON:0010314	structure with developmental contribution from neural crest	4381	564	457.82	1.23193	0.567922	1	FALSE
UBERON:0000947	aorta	141	17	14.73	1.15411	0.57375	1	FALSE
UBERON:0017650	developing mesenchymal structure	1216	154	127.07	1.21193	0.573976	1	FALSE
UBERON:0005421	pectoral appendage apical ectodermal ridge	56	7	5.85	1.19658	0.574414	1	FALSE
UBERON:2007024	anterior neural keel	265	31	27.69	1.11954	0.576183	1	TRUE
UBERON:2000096	cardinal system	112	12	11.7	1.02564	0.576783	1	FALSE
UBERON:0002020	gray matter	473	75	49.43	1.5173	0.576914	1	TRUE
UBERON:0001555	digestive tract	1951	220	203.88	1.07907	0.578962	1	FALSE
UBERON:0000033	head	3815	505	398.67	1.26671	0.579341	1	FALSE
UBERON:0010188	protuberance	1352	149	141.29	1.05457	0.581247	1	FALSE
UBERON:0005068	neural rod	343	45	35.84	1.25558	0.581777	1	TRUE
UBERON:2000318	brainstem and spinal white matter	26	5	2.72	1.83824	0.585767	1	TRUE
UBERON:0011779	nerve of head region	28	4	2.93	1.36519	0.586244	1	TRUE
UBERON:0000941	cranial nerve II	24	3	2.51	1.19522	0.586473	1	TRUE
UBERON:0015241	parapineal organ	8	1	0.84	1.19048	0.586602	1	TRUE
ZFA:0006000	intermediate hypothalamus (Danio)	8	1	0.84	1.19048	0.586602	1	TRUE
UBERON:0016888	transitional anatomical structure	1208	153	126.24	1.21198	0.587067	1	FALSE
UBERON:0004535	cardiovascular system	1044	142	109.1	1.30156	0.58727	1	FALSE
UBERON:0000477	anatomical cluster	5221	666	545.6	1.22067	0.58899	1	FALSE
UBERON:0011595	jaw region	138	15	14.42	1.04022	0.590866	1	FALSE
UBERON:0001456	face	2524	345	263.76	1.30801	0.593077	1	FALSE
UBERON:0002342	neural crest	209	25	21.84	1.14469	0.594254	1	TRUE
UBERON:0001774	skeletal muscle of trunk	750	101	78.38	1.28859	0.594527	1	FALSE
UBERON:0000466	immaterial anatomical entity	3582	427	374.32	1.14074	0.599253	1	FALSE
UBERON:0007499	epithelial sac	120	17	12.54	1.35566	0.602528	1	FALSE
UBERON:0011156	facial skeleton	75	12	7.84	1.53061	0.602714	1	FALSE
UBERON:0005174	dorsal region element	1085	167	113.38	1.47292	0.605205	1	FALSE
UBERON:0001895	metencephalon	431	60	45.04	1.33215	0.608737	1	TRUE
UBERON:0010316	germ layer / neural crest	2778	352	290.3	1.21254	0.608808	1	FALSE
UBERON:0000064	organ part	3544	471	370.35	1.27177	0.609437	1	FALSE
UBERON:2000001	Kupffer's vesicle	157	16	16.41	0.975015	0.610144	1	FALSE
UBERON:0002539	pharyngeal arch	1311	147	137	1.07299	0.611728	1	FALSE
UBERON:0007497	developing epithelial placode	2419	319	252.79	1.26192	0.614075	1	FALSE
UBERON:0005902	occipital region	762	83	79.63	1.04232	0.616501	1	FALSE
UBERON:0003071	eye primordium	101	10	10.55	0.947867	0.620359	1	TRUE
UBERON:0006984	anatomical surface	3389	404	354.16	1.14073	0.621106	1	FALSE
UBERON:0005498	primitive heart tube	146	21	15.26	1.37615	0.627552	1	FALSE
UBERON:0002554	regional part of superior colliculus	57	9	5.96	1.51007	0.628651	1	TRUE
UBERON:2002219	parvocellular preoptic nucleus	38	7	3.97	1.76322	0.628659	1	TRUE
UBERON:0011164	neurocranium bone	21	4	2.19	1.82648	0.629147	1	FALSE
UBERON:0004356	apical ectodermal ridge	62	8	6.48	1.23457	0.629258	1	FALSE
UBERON:2000634	caudal zone of median tuberal portion of hypothalamus	34	4	3.55	1.12676	0.629686	1	TRUE
UBERON:0007124	pharyngeal pouch 3	9	1	0.94	1.06383	0.62984	1	FALSE
UBERON:0002416	integumental system	1803	228	188.42	1.21006	0.631526	1	FALSE
UBERON:0002415	tail	294	33	30.72	1.07422	0.632227	1	FALSE
UBERON:0001017	central nervous system	3623	478	378.61	1.26251	0.632411	1	TRUE
UBERON:0001708	jaw skeleton	138	15	14.42	1.04022	0.632424	1	FALSE
UBERON:0003128	cranium	813	90	84.96	1.05932	0.632591	1	FALSE
UBERON:0005281	ventricular system of central nervous system	391	41	40.86	1.00343	0.633066	1	TRUE
UBERON:0008816	embryonic head	1311	147	137	1.07299	0.634226	1	FALSE
UBERON:0005419	pectoral appendage bud	297	34	31.04	1.09536	0.640438	1	FALSE
UBERON:0008896	post-hyoid pharyngeal arch	779	80	81.41	0.98268	0.644744	1	FALSE
UBERON:0009881	anterior lateral plate mesoderm	52	5	5.43	0.92081	0.64535	1	FALSE
UBERON:0000089	hypoblast (generic)	184	18	19.23	0.936037	0.646102	1	FALSE
UBERON:0001945	superior colliculus	990	101	103.46	0.976223	0.647488	1	TRUE
UBERON:0000923	germ layer	2778	352	290.3	1.21254	0.649854	1	FALSE
UBERON:0001008	renal system	804	111	84.02	1.32111	0.656757	1	FALSE
UBERON:0002268	main olfactory organ	551	85	57.58	1.47621	0.656905	1	TRUE
UBERON:0001801	anterior segment of eyeball	410	51	42.85	1.1902	0.658165	1	TRUE
UBERON:0010191	aortic system	141	17	14.73	1.15411	0.659056	1	FALSE
UBERON:0002104	visual system	2297	324	240.04	1.34978	0.661328	1	TRUE
UBERON:0013768	great vessel of heart	141	17	14.73	1.15411	0.662568	1	FALSE
UBERON:0009614	hindbrain neural plate	162	17	16.93	1.00413	0.665494	1	TRUE
CL:0002321	embryonic cell	105	15	10.97	1.36737	0.666936	1	FALSE
UBERON:0000074	renal glomerulus	22	5	2.3	2.17391	0.667474	1	FALSE
UBERON:2001302	vagal ganglion 1	18	2	1.88	1.06383	0.668495	1	TRUE
UBERON:0007123	pharyngeal pouch 2	10	1	1.05	0.952381	0.668559	1	FALSE
UBERON:2000068	proneural cluster	10	1	1.05	0.952381	0.668559	1	TRUE
UBERON:2000309	E-YSL	10	1	1.05	0.952381	0.668559	1	FALSE
UBERON:0003061	blood island	59	6	6.17	0.972447	0.668608	1	FALSE
UBERON:0002065	posterior cardinal vein	83	9	8.67	1.03806	0.670486	1	FALSE
UBERON:0001009	circulatory system	1044	142	109.1	1.30156	0.675774	1	FALSE
UBERON:0007651	anatomical junction	364	35	38.04	0.920084	0.678317	1	FALSE
UBERON:0002538	hatching gland	231	23	24.14	0.952775	0.680613	1	FALSE
UBERON:0000924	ectoderm	2095	275	218.93	1.25611	0.684106	1	FALSE
UBERON:0002082	cardiac ventricle	70	7	7.32	0.956284	0.68501	1	FALSE
UBERON:2001286	caudal vein plexus	33	3	3.45	0.869565	0.685101	1	FALSE
UBERON:0003073	lens placode	42	5	4.39	1.13895	0.685215	1	FALSE
UBERON:0000062	organ	5131	664	536.2	1.23834	0.688356	1	FALSE
UBERON:0013765	digestive system element	1108	109	115.79	0.941359	0.69017	1	FALSE
UBERON:0005090	muscle structure	834	110	87.15	1.26219	0.693321	1	FALSE
UBERON:0001048	primordium	2645	342	276.41	1.23729	0.694494	1	FALSE
UBERON:0009955	neurogenic placode	822	106	85.9	1.23399	0.694535	1	FALSE
UBERON:0005085	ectodermal placode	875	112	91.44	1.22485	0.696451	1	FALSE
UBERON:0004119	endoderm-derived structure	2462	272	257.28	1.05721	0.69959	1	FALSE
UBERON:0011150	pharyngeal arch derived gill	816	84	85.27	0.985106	0.699701	1	FALSE
UBERON:2005039	anterior lateral mesoderm	11	1	1.15	0.869565	0.703232	1	FALSE
UBERON:0000476	acellular anatomical structure	60	6	6.27	0.956938	0.70328	1	FALSE
UBERON:0012463	cloacal lumen	41	5	4.28	1.16822	0.703942	1	FALSE
UBERON:0002314	midbrain tectum	1000	103	104.5	0.985646	0.707329	1	TRUE
UBERON:0008781	blastodisc derived epiblast	57	7	5.96	1.1745	0.708609	1	FALSE
ZFA:0000092	axis (Danio)	291	28	30.41	0.92075	0.708772	1	FALSE
UBERON:0002464	nerve trunk	35	4	3.66	1.0929	0.708999	1	TRUE
UBERON:0000485	columnar epithelium	2483	323	259.48	1.2448	0.709015	1	FALSE
UBERON:2000098	proliferative region	548	58	57.27	1.01275	0.716034	1	FALSE
UBERON:0014892	skeletal muscle organ	791	102	82.66	1.23397	0.719714	1	FALSE
UBERON:0002259	corpora quadrigemina	990	101	103.46	0.976223	0.720138	1	TRUE
UBERON:0005256	trunk mesenchyme	517	57	54.03	1.05497	0.720206	1	FALSE
UBERON:2000088	YSL	510	50	53.3	0.938086	0.722085	1	FALSE
UBERON:0000467	anatomical system	5609	718	586.15	1.22494	0.724156	1	FALSE
UBERON:0003075	neural plate	710	70	74.2	0.943396	0.724229	1	TRUE
UBERON:0004708	paired limb/fin	1213	149	126.76	1.17545	0.724368	1	FALSE
UBERON:0003513	trunk blood vessel	187	19	19.54	0.972364	0.724391	1	FALSE
UBERON:0009145	pharyngeal region of foregut	1315	147	137.42	1.06971	0.729955	1	FALSE
UBERON:0002328	notochord	756	82	79	1.03797	0.732958	1	FALSE
UBERON:0000931	proctodeum	39	5	4.08	1.22549	0.733833	1	FALSE
UBERON:0012465	lumen of terminal part of digestive tract	41	5	4.28	1.16822	0.733913	1	FALSE
UBERON:2005409	pars superior ear	55	6	5.75	1.04348	0.734089	1	TRUE
UBERON:0003277	skeleton of upper jaw	56	6	5.85	1.02564	0.734129	1	FALSE
UBERON:2000692	symplectic	12	1	1.25	0.8	0.734281	1	FALSE
UBERON:0003081	lateral plate mesoderm	233	23	24.35	0.944559	0.734711	1	FALSE
UBERON:0005253	head mesenchyme	172	18	17.97	1.00167	0.740849	1	FALSE
UBERON:0010204	tail vasculature	120	12	12.54	0.956938	0.741222	1	FALSE
UBERON:0000970	eye	2161	301	225.83	1.33286	0.749525	1	TRUE
UBERON:0005162	multi cell component structure	541	82	56.54	1.4503	0.751836	1	FALSE
UBERON:0007290	presumptive rhombomere 3	25	2	2.61	0.766284	0.752301	1	TRUE
UBERON:0000080	mesonephros	722	99	75.45	1.31213	0.752415	1	FALSE
UBERON:0003056	pre-chordal neural plate	127	12	13.27	0.904295	0.753491	1	TRUE
UBERON:0004923	organ component layer	1116	193	116.62	1.65495	0.753976	1	FALSE
UBERON:0001049	neural tube	1541	189	161.04	1.17362	0.755676	1	TRUE
UBERON:0002950	regional part of midbrain	1313	149	137.21	1.08593	0.756884	1	TRUE
UBERON:0011085	palatoquadrate arch	56	6	5.85	1.02564	0.757599	1	FALSE
UBERON:0000154	posterior region of body	299	34	31.25	1.088	0.760908	1	FALSE
UBERON:2007030	posterior neural rod	48	6	5.02	1.19522	0.761589	1	TRUE
CL:0000325	stuff accumulating cell	45	5	4.7	1.06383	0.761843	1	FALSE
CL:0000349	extraembryonic cell	45	5	4.7	1.06383	0.761843	1	FALSE
UBERON:0003099	cranial neural crest	41	4	4.28	0.934579	0.762058	1	TRUE
UBERON:0007283	presumptive shield	13	1	1.36	0.735294	0.762085	1	FALSE
UBERON:0007286	presumptive floor plate	13	1	1.36	0.735294	0.762085	1	TRUE
UBERON:2001516	ceratobranchial cartilage	13	1	1.36	0.735294	0.762085	1	FALSE
UBERON:0002966	regional part of midbrain tectum	1000	103	104.5	0.985646	0.762411	1	TRUE
UBERON:0002204	musculoskeletal system	2037	239	212.87	1.12275	0.762963	1	FALSE
UBERON:0000075	subdivision of skeletal system	1383	142	144.53	0.982495	0.763055	1	FALSE
UBERON:0001016	nervous system	4248	562	443.92	1.26599	0.764834	1	TRUE
UBERON:0009910	posterior lateral plate mesoderm	74	6	7.73	0.776197	0.768206	1	FALSE
UBERON:0005409	gastrointestinal system	398	37	41.59	0.889637	0.77001	1	FALSE
UBERON:2001378	axial hypoblast	116	10	12.12	0.825083	0.777791	1	FALSE
UBERON:0002390	hematopoietic system	399	39	41.7	0.935252	0.782578	1	FALSE
CL:0000548	animal cell	206	34	21.53	1.57919	0.782839	1	FALSE
CL:0002371	somatic cell	93	19	9.72	1.95473	0.783472	1	FALSE
UBERON:0002064	common cardinal vein	38	3	3.97	0.755668	0.787163	1	FALSE
UBERON:0010959	craniocervical muscle	64	5	6.69	0.747384	0.787419	1	FALSE
UBERON:0007390	pectoral appendage cartilage tissue	42	5	4.39	1.13895	0.788909	1	FALSE
UBERON:0000077	mixed endoderm/mesoderm-derived structure	263	23	27.48	0.836972	0.791425	1	FALSE
UBERON:0002346	neurectoderm	678	86	70.85	1.21383	0.798004	1	TRUE
UBERON:0004185	endodermal part of digestive tract	1304	136	136.27	0.998019	0.798042	1	FALSE
UBERON:0005178	thoracic cavity element	414	58	43.26	1.34073	0.798452	1	FALSE
AEO:0000217	migrating developing tissue	750	101	78.38	1.28859	0.800555	1	FALSE
UBERON:0005058	hemolymphoid system gland	40	3	4.18	0.717703	0.803581	1	FALSE
UBERON:0000160	intestine	398	37	41.59	0.889637	0.803693	1	FALSE
UBERON:2007029	hindbrain neural keel	113	9	11.81	0.762066	0.804536	1	TRUE
UBERON:0009142	entire embryonic mesenchyme	645	69	67.4	1.02374	0.805091	1	FALSE
UBERON:0008193	pneumatized bone	34	4	3.55	1.12676	0.805695	1	FALSE
UBERON:0002535	gill	816	84	85.27	0.985106	0.806571	1	FALSE
UBERON:0004362	pharyngeal arch 1	196	20	20.48	0.976562	0.809251	1	FALSE
UBERON:0007289	presumptive rhombomere 1	15	1	1.57	0.636943	0.809275	1	TRUE
UBERON:0000178	blood	167	14	17.45	0.802292	0.809507	1	FALSE
UBERON:0000078	mixed ectoderm/mesoderm/endoderm-derived structure	95	8	9.93	0.805639	0.809744	1	FALSE
UBERON:0006794	visual processing part of nervous system	990	101	103.46	0.976223	0.81002	1	TRUE
UBERON:0002546	cranial placode	873	112	91.23	1.22767	0.821434	1	FALSE
UBERON:0010323	cranial skeletal system	1354	134	141.49	0.947063	0.824583	1	FALSE
UBERON:0012360	bone of jaw	36	3	3.76	0.797872	0.829268	1	FALSE
UBERON:0002165	endocardium	30	2	3.14	0.636943	0.836295	1	FALSE
UBERON:0003068	axial mesoderm	482	47	50.37	0.933095	0.837347	1	FALSE
UBERON:0008907	dermal bone	118	15	12.33	1.21655	0.83936	1	FALSE
UBERON:0013522	subdivision of tube	1752	195	183.09	1.06505	0.84229	1	FALSE
UBERON:0004921	subdivision of digestive tract	1752	195	183.09	1.06505	0.843295	1	FALSE
UBERON:0010312	immature eye	1366	155	142.75	1.08581	0.84458	1	FALSE
UBERON:0004288	skeleton	802	80	83.81	0.95454	0.845572	1	FALSE
UBERON:0003921	pancreas primordium	147	18	15.36	1.17188	0.846043	1	FALSE
UBERON:0007245	nuclear complex of neuraxis	92	12	9.61	1.2487	0.846127	1	TRUE
UBERON:0003278	skeleton of lower jaw	56	7	5.85	1.19658	0.846516	1	FALSE
UBERON:0004341	primitive streak	77	7	8.05	0.869565	0.847199	1	FALSE
UBERON:0011676	subdivision of organism along main body axis	4728	604	494.08	1.22247	0.847328	1	FALSE
UBERON:0006314	bodily fluid	167	14	17.45	0.802292	0.85059	1	FALSE
UBERON:0002100	trunk	2643	304	276.2	1.10065	0.855351	1	FALSE
UBERON:4000164	caudal fin	53	6	5.54	1.08303	0.862725	1	FALSE
UBERON:0001849	membranous labyrinth	70	7	7.32	0.956284	0.862954	1	TRUE
UBERON:0000016	endocrine pancreas	24	2	2.51	0.796813	0.86301	1	FALSE
UBERON:0001033	gustatory system	18	1	1.88	0.531915	0.863119	1	TRUE
UBERON:0004814	upper respiratory tract epithelium	146	14	15.26	0.917431	0.863235	1	FALSE
UBERON:0013701	main body axis	4731	606	494.4	1.22573	0.865058	1	FALSE
UBERON:0003063	prechordal plate	386	34	40.34	0.842836	0.86506	1	FALSE
UBERON:0006598	presumptive structure	2046	250	213.81	1.16926	0.865355	1	FALSE
UBERON:0002193	hemolymphoid system	405	39	42.32	0.92155	0.866999	1	FALSE
UBERON:0010364	dermal skeleton	120	15	12.54	1.19617	0.871886	1	FALSE
UBERON:2007023	posterior neural keel	125	10	13.06	0.765697	0.877221	1	TRUE
UBERON:0000179	haemolymphatic fluid	167	14	17.45	0.802292	0.877449	1	FALSE
UBERON:0011597	bone of upper jaw	31	2	3.24	0.617284	0.877522	1	FALSE
UBERON:0015833	foregut epithelium	82	6	8.57	0.700117	0.877894	1	FALSE
UBERON:0000925	endoderm	272	27	28.42	0.950035	0.884057	1	FALSE
UBERON:0006238	future brain	480	58	50.16	1.1563	0.888219	1	TRUE
UBERON:0010313	neural crest-derived structure	1041	110	108.79	1.01112	0.889923	1	FALSE
UBERON:0005358	ventricle of nervous system	94	10	9.82	1.01833	0.889952	1	TRUE
UBERON:2000058	polster	346	30	36.16	0.829646	0.890217	1	FALSE
UBERON:0003062	primitive knot	77	7	8.05	0.869565	0.890274	1	FALSE
UBERON:0002376	cranial muscle	64	5	6.69	0.747384	0.890626	1	FALSE
UBERON:0005886	post-hyoid pharyngeal arch skeleton	646	58	67.51	0.859132	0.891428	1	FALSE
UBERON:0001434	skeletal system	1385	142	144.73	0.981137	0.892453	1	FALSE
UBERON:0013702	body proper	4705	602	491.68	1.22437	0.894216	1	FALSE
UBERON:0002423	hepatobiliary system	676	56	70.64	0.792752	0.900712	1	FALSE
ZFA:0000634	caudal hypothalamic zone (Danio)	39	4	4.08	0.980392	0.901499	1	TRUE
UBERON:0001043	esophagus	29	2	3.03	0.660066	0.901733	1	FALSE
UBERON:2000168	anterior macula	21	1	2.19	0.456621	0.901774	1	TRUE
UBERON:0001277	intestinal epithelium	32	2	3.34	0.598802	0.901811	1	FALSE
UBERON:0010912	subdivision of skeleton	801	80	83.71	0.95568	0.904704	1	FALSE
UBERON:2001371	pancreatic system	300	29	31.35	0.92504	0.906337	1	FALSE
UBERON:0006925	digestive gland	670	56	70.02	0.799771	0.908778	1	FALSE
UBERON:0007844	cartilage element	133	15	13.9	1.07914	0.911504	1	FALSE
UBERON:2000241	midline column	22	1	2.3	0.434783	0.912061	1	TRUE
UBERON:0001890	forebrain	1935	275	202.21	1.35997	0.918273	1	TRUE
UBERON:0005493	hyoid muscle	33	2	3.45	0.57971	0.921283	1	FALSE
UBERON:0003524	tail blood vessel	85	7	8.88	0.788288	0.921378	1	FALSE
UBERON:0005177	trunk region element	2213	259	231.26	1.11995	0.921896	1	FALSE
UBERON:0001264	pancreas	232	18	24.24	0.742574	0.928597	1	FALSE
UBERON:0007135	neural keel	461	44	48.18	0.913242	0.930481	1	TRUE
UBERON:2000004	anterior axial hypoblast	108	8	11.29	0.708592	0.930987	1	FALSE
UBERON:0003113	dermatocranium	48	4	5.02	0.796813	0.936792	1	FALSE
UBERON:0004177	hemopoietic organ	57	4	5.96	0.671141	0.93697	1	FALSE
UBERON:0008895	splanchnocranium	769	69	80.36	0.858636	0.941263	1	FALSE
UBERON:0005884	hyoid arch skeleton	89	9	9.3	0.967742	0.94266	1	FALSE
UBERON:0008001	irregular bone	44	4	4.6	0.869565	0.943319	1	FALSE
UBERON:0003108	suspensorium	66	6	6.9	0.869565	0.943372	1	FALSE
UBERON:0002370	thymus	37	2	3.87	0.516796	0.949442	1	FALSE
UBERON:0005425	presumptive neural retina	123	8	12.85	0.622568	0.95181	1	FALSE
UBERON:0004086	brain ventricle	55	4	5.75	0.695652	0.954707	1	TRUE
UBERON:0000464	anatomical space	1436	173	150.06	1.15287	0.9564	1	FALSE
UBERON:0002330	exocrine system	700	58	73.15	0.792891	0.956542	1	FALSE
UBERON:0007301	appendage blood vessel	86	7	8.99	0.778643	0.956668	1	FALSE
UBERON:0006240	future forebrain	147	10	15.36	0.651042	0.957729	1	TRUE
UBERON:0007284	presumptive neural plate	496	58	51.83	1.11904	0.958265	1	TRUE
UBERON:0014907	intersomitic vessel	73	4	7.63	0.524246	0.959703	1	FALSE
UBERON:2007014	anterior presumptive neural plate	152	10	15.88	0.629723	0.961695	1	TRUE
UBERON:0009569	subdivision of trunk	1629	188	170.23	1.10439	0.965793	1	FALSE
UBERON:0002107	liver	670	56	70.02	0.799771	0.966424	1	FALSE
UBERON:2001898	ceratobranchial element	37	2	3.87	0.516796	0.967484	1	FALSE
UBERON:0011159	primary subdivision of cranial skeletal system	801	74	83.71	0.884004	0.968161	1	FALSE
UBERON:0011137	axial skeletal system	1360	135	142.12	0.949901	0.970717	1	FALSE
UBERON:0002323	coelemic cavity lumen	1379	166	144.11	1.1519	0.975957	1	FALSE
UBERON:0002365	exocrine gland	688	58	71.9	0.806676	0.976559	1	FALSE
UBERON:0006601	presumptive ectoderm	40	2	4.18	0.478469	0.976675	1	FALSE
UBERON:2001357	alar plate midbrain	383	22	40.02	0.549725	0.978184	1	TRUE
UBERON:0002553	anatomical cavity	1390	168	145.26	1.15655	0.98128	1	FALSE
UBERON:0002368	endocrine gland	1236	162	129.16	1.25426	0.982349	1	FALSE
UBERON:0005173	abdominal segment element	1330	147	138.99	1.05763	0.982887	1	FALSE
UBERON:0002417	abdominal segment of trunk	1331	147	139.09	1.05687	0.983727	1	FALSE
UBERON:0002405	immune system	1292	139	135.02	1.02948	0.983843	1	FALSE
UBERON:0002075	viscus	301	21	31.45	0.667727	0.987491	1	FALSE
UBERON:0000949	endocrine system	1436	176	150.06	1.17286	0.989146	1	FALSE
UBERON:0005057	immune organ	1286	139	134.39	1.0343	0.98935	1	FALSE
UBERON:0004880	chordamesoderm	98	4	10.24	0.390625	0.989652	1	FALSE
UBERON:0004458	body cavity or lining	1387	167	144.94	1.1522	0.990196	1	FALSE
UBERON:2002224	pleuroperitoneal cavity	1027	115	107.32	1.07156	0.996781	1	FALSE
UBERON:0005172	abdomen element	1330	147	138.99	1.05763	0.997303	1	FALSE
UBERON:0000916	abdomen	1331	147	139.09	1.05687	0.997308	1	FALSE
UBERON:0003080	anterior neural tube	649	60	67.82	0.884695	0.99829	1	TRUE
UBERON:0010286	midbrain neural tube	629	59	65.73	0.897611	0.999448	1	TRUE
ZFA:0001093	unspecified (Danio)	3601	300	376.31	0.797215	1	1	FALSE
AEO:0001007	developing epithelium	2419	319	252.79	1.26192	1	1	FALSE
CL:0000000	cell	209	35	21.84	1.60256	1	1	FALSE
CL:0000003	cell	207	34	21.63	1.57189	1	1	FALSE
CL:0000015	male germ cell	10	0	1.05	0	1	1	FALSE
CL:0000020	spermatogonium	10	0	1.05	0	1	1	FALSE
CL:0000039	germ line cell	10	0	1.05	0	1	1	FALSE
CL:0000066	epithelial cell	7	1	0.73	1.36986	1	1	FALSE
CL:0000099	interneuron	41	13	4.28	3.03738	1	1	TRUE
CL:0000117	CNS neuron (sensu Vertebrata)	41	13	4.28	3.03738	1	1	TRUE
CL:0000211	electrically active cell	42	13	4.39	2.96128	1	1	FALSE
CL:0000255	eukaryotic cell	206	34	21.53	1.57919	1	1	FALSE
CL:0000393	electrically responsive cell	42	13	4.39	2.96128	1	1	FALSE
CL:0000402	CNS interneuron	41	13	4.28	3.03738	1	1	TRUE
CL:0000404	electrically signaling cell	42	13	4.39	2.96128	1	1	FALSE
CL:0000428	yolk cell	45	5	4.7	1.06383	1	1	FALSE
CL:0000540	neuron	42	13	4.39	2.96128	1	1	TRUE
CL:0000586	germ cell	10	0	1.05	0	1	1	FALSE
CL:0005000	spinal cord interneuron	41	13	4.28	3.03738	1	1	TRUE
CL:2000029	central nervous system neuron	41	13	4.28	3.03738	1	1	TRUE
GO:0005623	cell	207	34	21.63	1.57189	1	1	FALSE
UBERON:0000004	olfactory apparatus	551	85	57.58	1.47621	1	1	TRUE
UBERON:0000007	pituitary gland	129	22	13.48	1.63205	1	1	TRUE
UBERON:0000010	peripheral nervous system	648	116	67.72	1.71294	1	1	TRUE
UBERON:0000012	somatic nervous system	75	8	7.84	1.02041	1	1	TRUE
UBERON:0000013	sympathetic nervous system	7	0	0.73	0	1	1	TRUE
UBERON:0000017	exocrine pancreas	45	2	4.7	0.425532	1	1	FALSE
UBERON:0000042	serous membrane	389	56	40.65	1.37761	1	1	FALSE
UBERON:0000044	dorsal root ganglion	9	1	0.94	1.06383	1	1	TRUE
UBERON:0000054	macula	29	1	3.03	0.330033	1	1	TRUE
UBERON:0000055	vessel	378	46	39.5	1.16456	1	1	FALSE
UBERON:0000058	duct	685	93	71.58	1.29925	1	1	FALSE
UBERON:0000059	large intestine	5	0	0.52	0	1	1	FALSE
UBERON:0000060	anatomical wall	1116	193	116.62	1.65495	1	1	FALSE
UBERON:0000072	segment of respiratory tract	1377	156	143.9	1.08409	1	1	FALSE
UBERON:0000073	regional part of nervous system	2759	362	288.32	1.25555	1	1	TRUE
UBERON:0000079	male reproductive system	30	0	3.14	0	1	1	FALSE
UBERON:0000094	membrane organ	6	2	0.63	3.1746	1	1	FALSE
UBERON:0000117	respiratory tube	18	1	1.88	0.531915	1	1	FALSE
UBERON:0000119	cell layer	3736	489	390.42	1.2525	1	1	FALSE
UBERON:0000122	neuron projection bundle	100	14	10.45	1.33971	1	1	TRUE
UBERON:0000125	neural nucleus	197	36	20.59	1.74842	1	1	TRUE
UBERON:0000127	facial nucleus	15	3	1.57	1.91083	1	1	TRUE
UBERON:0000128	olivary body	6	1	0.63	1.5873	1	1	TRUE
UBERON:0000162	cloaca	106	11	11.08	0.99278	1	1	FALSE
UBERON:0000165	mouth	180	18	18.81	0.956938	1	1	FALSE
UBERON:0000307	blastula	85	7	8.88	0.788288	1	1	FALSE
UBERON:0000328	gut wall	34	2	3.55	0.56338	1	1	FALSE
UBERON:0000344	mucosa	116	13	12.12	1.07261	1	1	FALSE
UBERON:0000353	parenchyma	46	11	4.81	2.2869	1	1	FALSE
UBERON:0000362	renal medulla	24	6	2.51	2.39044	1	1	FALSE
UBERON:0000379	tracheal mucosa	65	8	6.79	1.1782	1	1	FALSE
UBERON:0000440	trabecula	27	7	2.82	2.48227	1	1	FALSE
UBERON:0000463	non-tissue substance	167	14	17.45	0.802292	1	1	FALSE
UBERON:0000471	compound organ component	48	8	5.02	1.59363	1	1	FALSE
UBERON:0000473	testis	30	0	3.14	0	1	1	FALSE
UBERON:0000474	female reproductive system	45	1	4.7	0.212766	1	1	FALSE
UBERON:0000475	organism subdivision	5015	643	524.07	1.22694	1	1	FALSE
UBERON:0000478	extraembryonic structure	45	5	4.7	1.06383	1	1	FALSE
UBERON:0000480	anatomical group	5890	746	615.51	1.212	1	1	FALSE
UBERON:0000484	simple cuboidal epithelium	18	5	1.88	2.65957	1	1	FALSE
UBERON:0000486	multilaminar epithelium	5	0	0.52	0	1	1	FALSE
UBERON:0000488	atypical epithelium	85	10	8.88	1.12613	1	1	FALSE
UBERON:0000490	unilaminar epithelium	2677	351	279.75	1.25469	1	1	FALSE
UBERON:0000915	thoracic segment of trunk	414	58	43.26	1.34073	1	1	FALSE
UBERON:0000930	stomodeum	10	0	1.05	0	1	1	FALSE
UBERON:0000933	pharyngeal muscle	11	1	1.15	0.869565	1	1	FALSE
UBERON:0000946	cardial valve	10	1	1.05	0.952381	1	1	FALSE
UBERON:0000958	medulla of organ	24	6	2.51	2.39044	1	1	FALSE
UBERON:0000959	optic chiasma	15	1	1.57	0.636943	1	1	TRUE
UBERON:0000964	cornea	9	2	0.94	2.12766	1	1	TRUE
UBERON:0000974	neck	37	3	3.87	0.775194	1	1	FALSE
UBERON:0000988	pons	34	4	3.55	1.12676	1	1	TRUE
UBERON:0000990	reproductive system	68	5	7.11	0.703235	1	1	FALSE
UBERON:0000991	gonad	61	1	6.37	0.156986	1	1	FALSE
UBERON:0000992	female gonad	45	1	4.7	0.212766	1	1	FALSE
UBERON:0001005	respiratory airway	1377	156	143.9	1.08409	1	1	FALSE
UBERON:0001013	adipose tissue	5	0	0.52	0	1	1	FALSE
UBERON:0001018	axon tract	38	5	3.97	1.25945	1	1	TRUE
UBERON:0001019	nerve fasciculus	25	5	2.61	1.91571	1	1	TRUE
UBERON:0001020	nervous system commissure	28	4	2.93	1.36519	1	1	TRUE
UBERON:0001021	nerve	53	7	5.54	1.26354	1	1	TRUE
UBERON:0001032	sensory system	2989	411	312.35	1.31583	1	1	TRUE
UBERON:0001062	anatomical entity	9397	982	982	1	1	1	FALSE
UBERON:0001083	myocardium of ventricle	14	1	1.46	0.684932	1	1	FALSE
UBERON:0001091	calcareous tooth	22	0	2.3	0	1	1	FALSE
UBERON:0001095	caudal vertebra	8	1	0.84	1.19048	1	1	FALSE
UBERON:0001130	vertebral column	16	1	1.67	0.598802	1	1	FALSE
UBERON:0001133	cardiac muscle tissue	39	6	4.08	1.47059	1	1	FALSE
UBERON:0001134	skeletal muscle tissue	126	22	13.17	1.67046	1	1	FALSE
UBERON:0001155	colon	5	0	0.52	0	1	1	FALSE
UBERON:0001173	biliary tree	10	0	1.05	0	1	1	FALSE
UBERON:0001225	cortex of kidney	46	11	4.81	2.2869	1	1	FALSE
UBERON:0001229	renal corpuscle	22	5	2.3	2.17391	1	1	FALSE
UBERON:0001231	nephron tubule	45	8	4.7	1.70213	1	1	FALSE
UBERON:0001242	intestinal mucosa	32	2	3.34	0.598802	1	1	FALSE
UBERON:0001262	wall of intestine	32	2	3.34	0.598802	1	1	FALSE
UBERON:0001285	nephron	58	11	6.06	1.81518	1	1	FALSE
UBERON:0001287	proximal convoluted tubule	14	4	1.46	2.73973	1	1	FALSE
UBERON:0001288	loop of Henle	24	6	2.51	2.39044	1	1	FALSE
UBERON:0001289	descending limb of loop of Henle	24	6	2.51	2.39044	1	1	FALSE
UBERON:0001293	outer medulla of kidney	24	6	2.51	2.39044	1	1	FALSE
UBERON:0001305	ovarian follicle	13	1	1.36	0.735294	1	1	FALSE
UBERON:0001421	pectoral girdle region	76	13	7.94	1.63728	1	1	FALSE
UBERON:0001444	subdivision of head	2524	345	263.76	1.30801	1	1	FALSE
UBERON:0001473	lymphatic vessel	7	0	0.73	0	1	1	FALSE
UBERON:0001474	bone element	143	17	14.94	1.13788	1	1	FALSE
UBERON:0001530	common carotid artery plus branches	11	0	1.15	0	1	1	FALSE
UBERON:0001532	internal carotid artery	6	0	0.63	0	1	1	FALSE
UBERON:0001577	facial muscle	7	0	0.73	0	1	1	FALSE
UBERON:0001601	extra-ocular muscle	28	0	2.93	0	1	1	TRUE
UBERON:0001602	medial rectus extraocular muscle	8	0	0.84	0	1	1	TRUE
UBERON:0001603	lateral rectus extra-ocular muscle	5	0	0.52	0	1	1	TRUE
UBERON:0001630	muscle organ	834	110	87.15	1.26219	1	1	FALSE
UBERON:0001631	thoracic duct	7	0	0.73	0	1	1	FALSE
UBERON:0001675	trigeminal ganglion	162	31	16.93	1.83107	1	1	TRUE
UBERON:0001678	temporal bone	6	2	0.63	3.1746	1	1	FALSE
UBERON:0001694	petrous part of temporal bone	6	2	0.63	3.1746	1	1	FALSE
UBERON:0001697	orbital region	15	3	1.57	1.91083	1	1	FALSE
UBERON:0001700	geniculate ganglion	28	2	2.93	0.682594	1	1	TRUE
UBERON:0001701	glossopharyngeal ganglion	16	0	1.67	0	1	1	TRUE
UBERON:0001703	neurocranium	78	12	8.15	1.47239	1	1	FALSE
UBERON:0001709	upper jaw region	56	6	5.85	1.02564	1	1	FALSE
UBERON:0001710	lower jaw region	56	7	5.85	1.19658	1	1	FALSE
UBERON:0001715	oculomotor nuclear complex	5	0	0.52	0	1	1	TRUE
UBERON:0001727	taste bud	11	0	1.15	0	1	1	TRUE
UBERON:0001768	uvea	7	2	0.73	2.73973	1	1	TRUE
UBERON:0001780	spinal nerve	10	1	1.05	0.952381	1	1	TRUE
UBERON:0001781	layer of retina	682	142	71.27	1.99242	1	1	TRUE
UBERON:0001782	pigmented layer of retina	66	10	6.9	1.44928	1	1	TRUE
UBERON:0001785	cranial nerve	45	6	4.7	1.2766	1	1	TRUE
UBERON:0001787	photoreceptor layer of retina	104	20	10.87	1.83993	1	1	TRUE
UBERON:0001789	outer nuclear layer of retina	58	11	6.06	1.81518	1	1	TRUE
UBERON:0001790	outer plexiform layer of retina	7	2	0.73	2.73973	1	1	TRUE
UBERON:0001791	inner nuclear layer of retina	300	78	31.35	2.48804	1	1	TRUE
UBERON:0001792	ganglionic layer of retina	389	86	40.65	2.11562	1	1	TRUE
UBERON:0001795	inner plexiform layer of retina	14	7	1.46	4.79452	1	1	TRUE
UBERON:0001800	sensory ganglion	176	33	18.39	1.79445	1	1	TRUE
UBERON:0001802	posterior segment of eyeball	1547	239	161.66	1.47841	1	1	TRUE
UBERON:0001803	epithelium of lens	18	5	1.88	2.65957	1	1	TRUE
UBERON:0001805	autonomic ganglion	6	0	0.63	0	1	1	TRUE
UBERON:0001806	sympathetic ganglion	6	0	0.63	0	1	1	TRUE
UBERON:0001807	paravertebral ganglion	6	0	0.63	0	1	1	TRUE
UBERON:0001826	nasal cavity mucosa	65	8	6.79	1.1782	1	1	TRUE
UBERON:0001833	lip	6	0	0.63	0	1	1	FALSE
UBERON:0001840	semicircular canal	51	6	5.33	1.1257	1	1	TRUE
UBERON:0001841	anterior semicircular canal	14	2	1.46	1.36986	1	1	TRUE
UBERON:0001842	posterior semicircular canal	15	2	1.57	1.27389	1	1	TRUE
UBERON:0001843	lateral semicircular canal	14	3	1.46	2.05479	1	1	TRUE
UBERON:0001846	internal ear	174	20	18.18	1.10011	1	1	TRUE
UBERON:0001851	cortex	46	11	4.81	2.2869	1	1	FALSE
UBERON:0001853	utricle of membranous labyrinth	5	1	0.52	1.92308	1	1	TRUE
UBERON:0001856	semicircular duct	10	2	1.05	1.90476	1	1	TRUE
UBERON:0001857	anterior semicircular duct	6	1	0.63	1.5873	1	1	TRUE
UBERON:0001858	posterior semicircular duct	7	1	0.73	1.36986	1	1	TRUE
UBERON:0001859	lateral semicircular duct	8	2	0.84	2.38095	1	1	TRUE
UBERON:0001862	vestibular labyrinth	37	3	3.87	0.775194	1	1	TRUE
UBERON:0001869	cerebral hemisphere	16	2	1.67	1.1976	1	1	TRUE
UBERON:0001892	rhombomere	374	52	39.08	1.3306	1	1	TRUE
UBERON:0001896	medulla oblongata	160	32	16.72	1.91388	1	1	TRUE
UBERON:0001904	habenula	94	24	9.82	2.44399	1	1	TRUE
UBERON:0001905	pineal body	469	100	49.01	2.0404	1	1	TRUE
UBERON:0001908	optic tract	10	1	1.05	0.952381	1	1	TRUE
UBERON:0001937	lateral hypothalamic nucleus	15	3	1.57	1.91083	1	1	TRUE
UBERON:0001944	pretectal region	59	8	6.17	1.2966	1	1	TRUE
UBERON:0001948	regional part of spinal cord	20	5	2.09	2.39234	1	1	TRUE
UBERON:0001981	blood vessel	378	46	39.5	1.16456	1	1	FALSE
UBERON:0001986	endothelium	26	5	2.72	1.83824	1	1	FALSE
UBERON:0002005	enteric nervous system	12	1	1.25	0.8	1	1	TRUE
UBERON:0002025	stratum basale of epidermis	7	1	0.73	1.36986	1	1	FALSE
UBERON:0002036	striated muscle tissue	158	27	16.51	1.63537	1	1	FALSE
UBERON:0002043	dorsal raphe nucleus	6	0	0.63	0	1	1	TRUE
UBERON:0002046	thyroid gland	18	0	1.88	0	1	1	FALSE
UBERON:0002063	sinus venosus	7	1	0.73	1.36986	1	1	FALSE
UBERON:0002067	dermis	10	2	1.05	1.90476	1	1	FALSE
UBERON:0002086	sinoatrial valve	5	1	0.52	1.92308	1	1	FALSE
UBERON:0002087	atrioventricular canal	28	0	2.93	0	1	1	FALSE
UBERON:0002090	postcranial axial skeleton	38	3	3.97	0.755668	1	1	FALSE
UBERON:0002091	appendicular skeleton	108	16	11.29	1.41718	1	1	FALSE
UBERON:0002097	skin of body	364	63	38.04	1.65615	1	1	FALSE
UBERON:0002110	gall bladder	8	0	0.84	0	1	1	FALSE
UBERON:0002113	kidney	801	111	83.71	1.32601	1	1	FALSE
UBERON:0002127	inferior olivary complex	6	1	0.63	1.5873	1	1	TRUE
UBERON:0002145	interpeduncular nucleus	8	0	0.84	0	1	1	TRUE
UBERON:0002148	locus ceruleus	15	0	1.57	0	1	1	TRUE
UBERON:0002192	ventricular system choroidal fissure	40	6	4.18	1.43541	1	1	TRUE
UBERON:0002196	adenohypophysis	29	2	3.03	0.660066	1	1	TRUE
UBERON:0002198	neurohypophysis	9	3	0.94	3.19149	1	1	TRUE
UBERON:0002200	vasculature of head	64	7	6.69	1.04634	1	1	FALSE
UBERON:0002201	vasculature of trunk	211	23	22.05	1.04308	1	1	FALSE
UBERON:0002211	nerve root	12	1	1.25	0.8	1	1	TRUE
UBERON:0002222	perichondrium	5	0	0.52	0	1	1	FALSE
UBERON:0002261	dorsal root of spinal cord	9	1	0.94	1.06383	1	1	TRUE
UBERON:0002264	olfactory bulb	134	35	14	2.5	1	1	TRUE
UBERON:0002272	medial zone of hypothalamus	26	6	2.72	2.20588	1	1	TRUE
UBERON:0002273	lateral zone of hypothalamus	15	3	1.57	1.91083	1	1	TRUE
UBERON:0002275	reticular formation	26	1	2.72	0.367647	1	1	TRUE
UBERON:0002285	telencephalic ventricle	7	0	0.73	0	1	1	TRUE
UBERON:0002286	third ventricle	19	2	1.99	1.00503	1	1	TRUE
UBERON:0002289	midbrain cerebral aqueduct	21	2	2.19	0.913242	1	1	TRUE
UBERON:0002294	biliary system	10	0	1.05	0	1	1	FALSE
UBERON:0002302	myocardium of atrium	9	0	0.94	0	1	1	FALSE
UBERON:0002308	nucleus of brain	197	36	20.59	1.74842	1	1	TRUE
UBERON:0002316	white matter	91	13	9.51	1.36698	1	1	TRUE
UBERON:0002322	periventricular nucleus	22	5	2.3	2.17391	1	1	TRUE
UBERON:0002349	myocardium	31	4	3.24	1.23457	1	1	FALSE
UBERON:0002350	conducting system of heart	8	1	0.84	1.19048	1	1	FALSE
UBERON:0002377	muscle of neck	33	2	3.45	0.57971	1	1	FALSE
UBERON:0002384	connective tissue	56	6	5.85	1.02564	1	1	FALSE
UBERON:0002385	muscle tissue	159	27	16.62	1.62455	1	1	FALSE
UBERON:0002397	maxilla	28	2	2.93	0.682594	1	1	FALSE
UBERON:0002406	pericardial sac	380	55	39.71	1.38504	1	1	FALSE
UBERON:0002407	pericardium	388	56	40.55	1.38101	1	1	FALSE
UBERON:0002410	autonomic nervous system	15	1	1.57	0.636943	1	1	TRUE
UBERON:0002412	vertebra	14	1	1.46	0.684932	1	1	FALSE
UBERON:0002418	cartilage tissue	43	5	4.49	1.11359	1	1	FALSE
UBERON:0002422	fourth ventricle	21	2	2.19	0.913242	1	1	TRUE
UBERON:0002430	lateral hypothalamic area	15	3	1.57	1.91083	1	1	TRUE
UBERON:0002437	cerebral hemisphere white matter	16	2	1.67	1.1976	1	1	TRUE
UBERON:0002465	lymphoid system	7	0	0.73	0	1	1	FALSE
UBERON:0002473	intercerebral commissure	16	2	1.67	1.1976	1	1	TRUE
UBERON:0002513	endochondral bone	56	3	5.85	0.512821	1	1	FALSE
UBERON:0002514	intramembranous bone	118	15	12.33	1.21655	1	1	FALSE
UBERON:0002517	basicranium	33	6	3.45	1.73913	1	1	FALSE
UBERON:0002518	otolith organ	32	2	3.34	0.598802	1	1	TRUE
UBERON:0002523	tunica intima	30	2	3.14	0.636943	1	1	FALSE
UBERON:0002530	gland	1435	178	149.96	1.18698	1	1	FALSE
UBERON:0002532	epiblast (generic)	57	7	5.96	1.1745	1	1	FALSE
UBERON:0002559	medullary reticular formation	26	1	2.72	0.367647	1	1	TRUE
UBERON:0002616	regional part of brain	2744	360	286.75	1.25545	1	1	TRUE
UBERON:0002639	midbrain reticular formation	6	0	0.63	0	1	1	TRUE
UBERON:0002678	regional part of medulla oblongata	17	3	1.78	1.68539	1	1	TRUE
UBERON:0002770	posterior hypothalamic region	19	4	1.99	2.01005	1	1	TRUE
UBERON:0002776	ventral nuclear group	19	3	1.99	1.50754	1	1	TRUE
UBERON:0002780	regional part of forebrain	1713	260	179.01	1.45243	1	1	TRUE
UBERON:0002784	regional part of diencephalon	947	170	98.96	1.71787	1	1	TRUE
UBERON:0002791	regional part of telencephalon	233	47	24.35	1.93018	1	1	TRUE
UBERON:0002827	vestibulocochlear ganglion	40	8	4.18	1.91388	1	1	TRUE
UBERON:0002925	trigeminal nucleus	12	2	1.25	1.6	1	1	TRUE
UBERON:0002926	gustatory epithelium	11	0	1.15	0	1	1	TRUE
UBERON:0003023	pontine tegmentum	25	2	2.61	0.766284	1	1	TRUE
UBERON:0003037	septum	10	1	1.05	0.952381	1	1	FALSE
UBERON:0003048	regional part of hypothalamus	78	14	8.15	1.71779	1	1	TRUE
UBERON:0003050	olfactory placode	412	58	43.05	1.34727	1	1	TRUE
UBERON:0003052	midbrain-hindbrain boundary	331	32	34.59	0.925123	1	1	TRUE
UBERON:0003053	ventricular zone	331	35	34.59	1.01185	1	1	TRUE
UBERON:0003054	roof plate	16	1	1.67	0.598802	1	1	TRUE
UBERON:0003055	periderm	369	61	38.56	1.58195	1	1	FALSE
UBERON:0003064	intermediate mesoderm	93	9	9.72	0.925926	1	1	FALSE
UBERON:0003065	ciliary marginal zone	87	11	9.09	1.21012	1	1	TRUE
UBERON:0003066	pharyngeal arch 2	143	13	14.94	0.870147	1	1	FALSE
UBERON:0003072	optic cup	236	24	24.66	0.973236	1	1	FALSE
UBERON:0003078	epibranchial placode	15	2	1.57	1.27389	1	1	TRUE
UBERON:0003085	ventral aorta	6	0	0.63	0	1	1	FALSE
UBERON:0003086	caudal artery	9	1	0.94	1.06383	1	1	FALSE
UBERON:0003089	sclerotome	22	1	2.3	0.434783	1	1	FALSE
UBERON:0003090	supraorbital lateral line	11	2	1.15	1.73913	1	1	TRUE
UBERON:0003091	thyroid primordium	12	0	1.25	0	1	1	FALSE
UBERON:0003093	occipital lateral line	10	2	1.05	1.90476	1	1	TRUE
UBERON:0003094	infraorbital lateral line	12	2	1.25	1.6	1	1	TRUE
UBERON:0003096	middle lateral line	9	2	0.94	2.12766	1	1	TRUE
UBERON:0003097	dorsal fin	30	7	3.14	2.2293	1	1	FALSE
UBERON:0003098	optic stalk	82	12	8.57	1.40023	1	1	TRUE
UBERON:0003100	female organism	49	1	5.12	0.195312	1	1	FALSE
UBERON:0003101	male organism	33	0	3.45	0	1	1	FALSE
UBERON:0003104	mesenchyme	898	105	93.84	1.11893	1	1	FALSE
UBERON:0003105	dorsal lateral plate region	24	3	2.51	1.19522	1	1	FALSE
UBERON:0003110	otic region	21	6	2.19	2.73973	1	1	FALSE
UBERON:0003111	sphenoid region	13	2	1.36	1.47059	1	1	FALSE
UBERON:0003114	pharyngeal arch 3	25	1	2.61	0.383142	1	1	FALSE
UBERON:0003115	pharyngeal arch 4	12	1	1.25	0.8	1	1	FALSE
UBERON:0003116	pharyngeal arch 5	9	2	0.94	2.12766	1	1	FALSE
UBERON:0003117	pharyngeal arch 6	12	2	1.25	1.6	1	1	FALSE
UBERON:0003118	pharyngeal arch artery 1	5	0	0.52	0	1	1	FALSE
UBERON:0003133	reproductive organ	61	1	6.37	0.156986	1	1	FALSE
UBERON:0003134	female reproductive organ	45	1	4.7	0.212766	1	1	FALSE
UBERON:0003135	male reproductive organ	30	0	3.14	0	1	1	FALSE
UBERON:0003249	epithelium of otic placode	25	4	2.61	1.53257	1	1	TRUE
UBERON:0003258	endoderm of foregut	82	6	8.57	0.700117	1	1	FALSE
UBERON:0003269	skeletal muscle tissue of eye	28	0	2.93	0	1	1	TRUE
UBERON:0003298	roof plate of neural tube	13	1	1.36	0.735294	1	1	TRUE
UBERON:0003306	floor plate of neural tube	42	7	4.39	1.59453	1	1	TRUE
UBERON:0003309	floor plate of diencephalon	9	1	0.94	1.06383	1	1	TRUE
UBERON:0003350	epithelium of mucosa	116	13	12.12	1.07261	1	1	FALSE
UBERON:0003351	pharyngeal epithelium	98	7	10.24	0.683594	1	1	FALSE
UBERON:0003406	cartilage of respiratory system	61	9	6.37	1.41287	1	1	FALSE
UBERON:0003413	pectoral appendage bud mesenchyme	8	0	0.84	0	1	1	FALSE
UBERON:0003457	head bone	77	6	8.05	0.745342	1	1	FALSE
UBERON:0003462	facial bone	43	5	4.49	1.11359	1	1	FALSE
UBERON:0003469	respiratory system artery	18	1	1.88	0.531915	1	1	FALSE
UBERON:0003481	tail vein	13	3	1.36	2.20588	1	1	FALSE
UBERON:0003499	brain blood vessel	7	2	0.73	2.73973	1	1	TRUE
UBERON:0003504	respiratory system blood vessel	18	1	1.88	0.531915	1	1	FALSE
UBERON:0003528	brain grey matter	471	75	49.22	1.52377	1	1	TRUE
UBERON:0003544	brain white matter	89	13	9.3	1.39785	1	1	TRUE
UBERON:0003643	respiratory system arterial blood vessel	18	1	1.88	0.531915	1	1	FALSE
UBERON:0003672	dentition	8	0	0.84	0	1	1	FALSE
UBERON:0003714	neural tissue	948	150	99.07	1.51408	1	1	TRUE
UBERON:0003729	mouth mucosa	20	3	2.09	1.43541	1	1	FALSE
UBERON:0003831	respiratory system muscle	47	3	4.91	0.610998	1	1	FALSE
UBERON:0003852	rhombencephalon neural crest	7	0	0.73	0	1	1	TRUE
UBERON:0003854	spinal cord neural plate	11	1	1.15	0.869565	1	1	TRUE
UBERON:0003856	odontogenic mesenchyme	5	0	0.52	0	1	1	FALSE
UBERON:0003894	liver primordium	20	1	2.09	0.478469	1	1	FALSE
UBERON:0003901	horizontal septum	8	1	0.84	1.19048	1	1	FALSE
UBERON:0003913	tooth-like structure	22	0	2.3	0	1	1	FALSE
UBERON:0003914	epithelial tube	2363	288	246.94	1.16628	1	1	FALSE
UBERON:0003918	kidney mesenchyme	17	4	1.78	2.24719	1	1	FALSE
UBERON:0003923	dorsal pancreatic bud	18	2	1.88	1.06383	1	1	FALSE
UBERON:0003924	ventral pancreatic bud	6	1	0.63	1.5873	1	1	FALSE
UBERON:0003928	digestive system duct	13	0	1.36	0	1	1	FALSE
UBERON:0003929	gut epithelium	171	15	17.87	0.839396	1	1	FALSE
UBERON:0003930	atrioventricular canal endocardium	9	0	0.94	0	1	1	FALSE
UBERON:0003931	diencephalic white matter	51	6	5.33	1.1257	1	1	TRUE
UBERON:0003932	cartilage element of chondrocranium	54	9	5.64	1.59574	1	1	FALSE
UBERON:0003933	cranial cartilage	104	12	10.87	1.10396	1	1	FALSE
UBERON:0003934	mesenchyme pectoral fin	47	7	4.91	1.42566	1	1	FALSE
UBERON:0003947	brain ventricle/choroid plexus	55	4	5.75	0.695652	1	1	TRUE
UBERON:0003978	valve	10	1	1.05	0.952381	1	1	FALSE
UBERON:0004001	olfactory bulb layer	9	2	0.94	2.12766	1	1	TRUE
UBERON:0004017	periocular mesenchyme	11	0	1.15	0	1	1	FALSE
UBERON:0004043	semicircular canal ampulla	10	2	1.05	1.90476	1	1	TRUE
UBERON:0004061	neural tube mantle layer	266	38	27.8	1.36691	1	1	TRUE
UBERON:0004117	pharyngeal pouch	49	4	5.12	0.78125	1	1	FALSE
UBERON:0004122	genitourinary system	106	11	11.08	0.99278	1	1	FALSE
UBERON:0004123	myocardial layer	8	3	0.84	3.57143	1	1	FALSE
UBERON:0004128	optic vesicle	440	55	45.98	1.19617	1	1	FALSE
UBERON:0004134	proximal tubule	26	6	2.72	2.20588	1	1	FALSE
UBERON:0004151	cardiac chamber	79	10	8.26	1.21065	1	1	FALSE
UBERON:0004202	kidney outer medulla outer stripe	24	6	2.51	2.39044	1	1	FALSE
UBERON:0004211	nephron epithelium	45	8	4.7	1.70213	1	1	FALSE
UBERON:0004247	bone of dorsum	9	1	0.94	1.06383	1	1	FALSE
UBERON:0004253	skin muscle	47	3	4.91	0.610998	1	1	FALSE
UBERON:0004277	eye muscle	28	0	2.93	0	1	1	TRUE
UBERON:0004344	cardinal vein	108	12	11.29	1.06289	1	1	FALSE
UBERON:0004357	paired limb/fin bud	340	39	35.53	1.09766	1	1	FALSE
UBERON:0004363	pharyngeal arch artery	18	1	1.88	0.531915	1	1	FALSE
UBERON:0004456	entire sense organ system	2989	411	312.35	1.31583	1	1	FALSE
UBERON:0004457	cavity lining	389	56	40.65	1.37761	1	1	FALSE
UBERON:0004461	musculature of head	69	5	7.21	0.693481	1	1	FALSE
UBERON:0004465	musculature of neck	33	2	3.45	0.57971	1	1	FALSE
UBERON:0004467	musculature of pharynx	50	3	5.23	0.573614	1	1	FALSE
UBERON:0004469	musculature of back	10	2	1.05	1.90476	1	1	FALSE
UBERON:0004473	musculature of face	35	0	3.66	0	1	1	FALSE
UBERON:0004479	musculature of trunk	750	101	78.38	1.28859	1	1	FALSE
UBERON:0004493	cardiac muscle tissue of myocardium	8	1	0.84	1.19048	1	1	FALSE
UBERON:0004536	lymph vasculature	7	0	0.73	0	1	1	FALSE
UBERON:0004537	blood vasculature	389	48	40.65	1.18081	1	1	FALSE
UBERON:0004571	systemic arterial system	143	17	14.94	1.13788	1	1	FALSE
UBERON:0004572	arterial system	258	33	26.96	1.22404	1	1	FALSE
UBERON:0004573	systemic artery	126	14	13.17	1.06302	1	1	FALSE
UBERON:0004581	systemic venous system	31	3	3.24	0.925926	1	1	FALSE
UBERON:0004582	venous system	259	36	27.07	1.32989	1	1	FALSE
UBERON:0004637	otic capsule	5	2	0.52	3.84615	1	1	TRUE
UBERON:0004684	raphe nuclei	20	0	2.09	0	1	1	TRUE
UBERON:0004721	crista ampullaris	10	2	1.05	1.90476	1	1	TRUE
UBERON:0004732	segmental subdivision of nervous system	764	105	79.84	1.31513	1	1	TRUE
UBERON:0004733	segmental subdivision of hindbrain	492	75	51.41	1.45886	1	1	TRUE
UBERON:0004734	gastrula	601	71	62.81	1.13039	1	1	FALSE
UBERON:0004742	dentary	19	1	1.99	0.502513	1	1	FALSE
UBERON:0004744	articular/anguloarticular	8	0	0.84	0	1	1	FALSE
UBERON:0004745	parasphenoid	13	2	1.36	1.47059	1	1	FALSE
UBERON:0004755	skeletal tissue	44	5	4.6	1.08696	1	1	FALSE
UBERON:0004756	dermal skeletal element	118	15	12.33	1.21655	1	1	FALSE
UBERON:0004765	skeletal element	227	27	23.72	1.13828	1	1	FALSE
UBERON:0004766	cranial bone	21	4	2.19	1.82648	1	1	FALSE
UBERON:0004768	bone of lower jaw	20	1	2.09	0.478469	1	1	FALSE
UBERON:0004785	respiratory system mucosa	65	8	6.79	1.1782	1	1	FALSE
UBERON:0004786	gastrointestinal system mucosa	32	2	3.34	0.598802	1	1	FALSE
UBERON:0004797	blood vessel layer	30	2	3.14	0.636943	1	1	FALSE
UBERON:0004802	respiratory tract epithelium	146	14	15.26	0.917431	1	1	FALSE
UBERON:0004807	respiratory system epithelium	175	15	18.29	0.82012	1	1	FALSE
UBERON:0004808	gastrointestinal system epithelium	32	2	3.34	0.598802	1	1	FALSE
UBERON:0004810	nephron tubule epithelium	32	6	3.34	1.79641	1	1	FALSE
UBERON:0004819	kidney epithelium	681	96	71.17	1.34888	1	1	FALSE
UBERON:0004852	cardiovascular system endothelium	26	5	2.72	1.83824	1	1	FALSE
UBERON:0004904	nerve connecting eye with brain	24	3	2.51	1.19522	1	1	TRUE
UBERON:0004907	lower digestive tract	5	0	0.52	0	1	1	FALSE
UBERON:0004908	upper digestive tract	29	2	3.03	0.660066	1	1	FALSE
UBERON:0005075	forebrain-midbrain boundary	15	1	1.57	0.636943	1	1	TRUE
UBERON:0005103	mesonephric epithelium	670	93	70.02	1.32819	1	1	FALSE
UBERON:0005156	reproductive structure	68	5	7.11	0.703235	1	1	FALSE
UBERON:0005176	tooth enamel organ	6	0	0.63	0	1	1	FALSE
UBERON:0005181	thoracic segment organ	414	58	43.26	1.34073	1	1	FALSE
UBERON:0005282	ventricular system of brain	55	4	5.75	0.695652	1	1	TRUE
UBERON:0005290	myelencephalon	160	32	16.72	1.91388	1	1	TRUE
UBERON:0005291	embryonic tissue	3463	436	361.89	1.20479	1	1	FALSE
UBERON:0005305	thyroid follicle	18	0	1.88	0	1	1	FALSE
UBERON:0005309	pronephric nephron	40	8	4.18	1.91388	1	1	FALSE
UBERON:0005310	pronephric nephron tubule	40	8	4.18	1.91388	1	1	FALSE
UBERON:0005322	mesonephric nephron	46	8	4.81	1.6632	1	1	FALSE
UBERON:0005330	mesonephric nephron epithelium	45	8	4.7	1.70213	1	1	FALSE
UBERON:0005341	ventral commissure	16	2	1.67	1.1976	1	1	TRUE
UBERON:0005384	nasal cavity epithelium	65	8	6.79	1.1782	1	1	TRUE
UBERON:0005386	olfactory segment of nasal mucosa	65	8	6.79	1.1782	1	1	TRUE
UBERON:0005388	photoreceptor array	1547	239	161.66	1.47841	1	1	TRUE
UBERON:0005396	carotid artery segment	10	0	1.05	0	1	1	FALSE
UBERON:0005408	circumventricular organ	478	104	49.95	2.08208	1	1	TRUE
UBERON:0005412	optic fissure	10	0	1.05	0	1	1	FALSE
UBERON:0005426	lens vesicle	377	52	39.4	1.3198	1	1	FALSE
UBERON:0005495	midbrain lateral wall	266	38	27.8	1.36691	1	1	TRUE
UBERON:0005497	non-neural ectoderm	19	2	1.99	1.00503	1	1	FALSE
UBERON:0005499	rhombomere 1	61	4	6.37	0.627943	1	1	TRUE
UBERON:0005500	rhombomere floor plate	11	2	1.15	1.73913	1	1	TRUE
UBERON:0005507	rhombomere 3	83	7	8.67	0.807382	1	1	TRUE
UBERON:0005511	rhombomere 4	101	13	10.55	1.23223	1	1	TRUE
UBERON:0005515	rhombomere 5	107	11	11.18	0.9839	1	1	TRUE
UBERON:0005519	rhombomere 6	76	10	7.94	1.25945	1	1	TRUE
UBERON:0005523	rhombomere 7	39	3	4.08	0.735294	1	1	TRUE
UBERON:0005527	rhombomere 8	18	0	1.88	0	1	1	TRUE
UBERON:0005569	rhombomere 2	80	9	8.36	1.07656	1	1	TRUE
UBERON:0005641	otocyst epithelium	15	4	1.57	2.54777	1	1	FALSE
UBERON:0005724	roof plate spinal cord region	5	1	0.52	1.92308	1	1	TRUE
UBERON:0005729	pectoral appendage field	27	1	2.82	0.35461	1	1	FALSE
UBERON:0005732	paired limb/fin field	28	1	2.93	0.341297	1	1	FALSE
UBERON:0005800	segment of aorta	5	0	0.52	0	1	1	FALSE
UBERON:0005838	fasciculus of brain	25	5	2.61	1.91571	1	1	TRUE
UBERON:0005856	developing mesenchymal condensation	27	3	2.82	1.06383	1	1	FALSE
UBERON:0005863	cartilaginous condensation	5	2	0.52	3.84615	1	1	FALSE
UBERON:0005883	neural tube lateral wall mantle layer	266	38	27.8	1.36691	1	1	TRUE
UBERON:0005906	serous sac	380	55	39.71	1.38504	1	1	FALSE
UBERON:0005911	endo-epithelium	344	40	35.95	1.11266	1	1	FALSE
UBERON:0005913	zone of bone organ	6	2	0.63	3.1746	1	1	FALSE
UBERON:0005944	axial skeleton plus cranial skeleton	38	3	3.97	0.755668	1	1	FALSE
UBERON:0005970	brain commissure	28	4	2.93	1.36519	1	1	TRUE
UBERON:0005983	heart layer	60	6	6.27	0.956938	1	1	FALSE
UBERON:0006065	hemal arch	7	1	0.73	1.36986	1	1	FALSE
UBERON:0006068	bone of tail	12	2	1.25	1.6	1	1	FALSE
UBERON:0006076	caudal region of vertebral column	8	1	0.84	1.19048	1	1	FALSE
UBERON:0006077	subdivision of vertebral column	8	1	0.84	1.19048	1	1	FALSE
UBERON:0006173	pronephric proximal tubule	23	6	2.4	2.5	1	1	FALSE
UBERON:0006215	rhombic lip	11	2	1.15	1.73913	1	1	TRUE
UBERON:0006222	future diencephalon	100	7	10.45	0.669856	1	1	TRUE
UBERON:0006235	foregut-midgut junction	20	1	2.09	0.478469	1	1	FALSE
UBERON:0006283	future cardiac ventricle	18	1	1.88	0.531915	1	1	FALSE
UBERON:0006320	inferior oblique extraocular muscle	7	0	0.73	0	1	1	TRUE
UBERON:0006321	superior oblique extraocular muscle	6	0	0.63	0	1	1	TRUE
UBERON:0006322	inferior rectus extraocular muscle	5	0	0.52	0	1	1	TRUE
UBERON:0006331	brainstem nucleus	110	16	11.5	1.3913	1	1	TRUE
UBERON:0006334	posterior lateral line	44	9	4.6	1.95652	1	1	TRUE
UBERON:0006337	distal early tubule	15	3	1.57	1.91083	1	1	FALSE
UBERON:0006531	oculomotor muscle	13	0	1.36	0	1	1	TRUE
UBERON:0006532	oblique extraocular muscle	8	0	0.84	0	1	1	TRUE
UBERON:0006533	rectus extraocular muscle	9	0	0.94	0	1	1	TRUE
UBERON:0006534	renal convoluted tubule	14	4	1.46	2.73973	1	1	FALSE
UBERON:0006542	outer medulla outer stripe loop of henle	24	6	2.51	2.39044	1	1	FALSE
UBERON:0006555	excretory tube	681	96	71.17	1.34888	1	1	FALSE
UBERON:0006558	lymphatic part of lymphoid system	7	0	0.73	0	1	1	FALSE
UBERON:0006568	hypothalamic nucleus	58	10	6.06	1.65017	1	1	TRUE
UBERON:0006569	diencephalic nucleus	129	26	13.48	1.92878	1	1	TRUE
UBERON:0006595	presumptive endoderm	10	0	1.05	0	1	1	FALSE
UBERON:0006600	presumptive enteric nervous system	6	0	0.63	0	1	1	FALSE
UBERON:0006783	layer of superior colliculus	6	2	0.63	3.1746	1	1	TRUE
UBERON:0006786	white matter of superior colliculus	6	2	0.63	3.1746	1	1	TRUE
UBERON:0006793	deep layer of superior colliculus	5	2	0.52	3.84615	1	1	TRUE
UBERON:0006846	surface groove	19	2	1.99	1.00503	1	1	FALSE
UBERON:0006853	renal cortex tubule	26	6	2.72	2.20588	1	1	FALSE
UBERON:0006857	interrenal primordium	7	1	0.73	1.36986	1	1	FALSE
UBERON:0006859	swim bladder bud	43	4	4.49	0.890869	1	1	FALSE
UBERON:0006860	swim bladder	74	5	7.73	0.646831	1	1	FALSE
UBERON:0006866	terminal part of digestive tract	41	5	4.28	1.16822	1	1	FALSE
UBERON:0006876	vasculature of organ	47	6	4.91	1.222	1	1	FALSE
UBERON:0006904	head mesenchyme from mesoderm	16	1	1.67	0.598802	1	1	FALSE
UBERON:0006914	squamous epithelium	1017	149	106.28	1.40196	1	1	FALSE
UBERON:0006932	vestibular epithelium	10	2	1.05	1.90476	1	1	TRUE
UBERON:0006934	sensory epithelium	85	10	8.88	1.12613	1	1	TRUE
UBERON:0006935	crista ampullaris neuroepithelium	10	2	1.05	1.90476	1	1	TRUE
UBERON:0006937	inner ear epithelium	34	3	3.55	0.84507	1	1	TRUE
UBERON:0006965	vascular cord	17	0	1.78	0	1	1	FALSE
UBERON:0007026	primitive gut	194	23	20.27	1.13468	1	1	FALSE
UBERON:0007097	chordo neural hinge	41	2	4.28	0.46729	1	1	FALSE
UBERON:0007122	pharyngeal pouch 1	8	0	0.84	0	1	1	FALSE
UBERON:0007134	trunk ganglion	15	2	1.57	1.27389	1	1	TRUE
UBERON:0007213	mesenchyme derived from head neural crest	12	0	1.25	0	1	1	FALSE
UBERON:0007215	trabecula cranii	12	4	1.25	3.2	1	1	FALSE
UBERON:0007251	preoptic nucleus	34	6	3.55	1.69014	1	1	TRUE
UBERON:0007272	pectoral appendage skeleton	108	16	11.29	1.41718	1	1	FALSE
UBERON:0007274	crista of ampulla of anterior semicircular duct of membranous laybrinth	6	1	0.63	1.5873	1	1	TRUE
UBERON:0007275	crista of ampulla of posterior semicircular duct of membranous laybrinth	7	1	0.73	1.36986	1	1	TRUE
UBERON:0007276	crista of ampulla of lateral semicircular duct of membranous laybrinth	8	2	0.84	2.38095	1	1	TRUE
UBERON:0007282	presumptive segmental plate	47	5	4.91	1.01833	1	1	FALSE
UBERON:0007285	presumptive paraxial mesoderm	26	3	2.72	1.10294	1	1	FALSE
UBERON:0007287	presumptive bulbus arteriosus	5	0	0.52	0	1	1	FALSE
UBERON:0007291	presumptive rhombomere 4	29	0	3.03	0	1	1	TRUE
UBERON:0007293	presumptive rhombomere 6	15	0	1.57	0	1	1	TRUE
UBERON:0007294	presumptive rhombomere 7	12	0	1.25	0	1	1	TRUE
UBERON:0007295	presumptive rhombomere 8	10	0	1.05	0	1	1	TRUE
UBERON:0007296	presumptive rhombomere 2	17	0	1.78	0	1	1	TRUE
UBERON:0007297	presumptive pronephric mesoderm	6	0	0.63	0	1	1	FALSE
UBERON:0007298	pronephric proximal convoluted tubule	13	4	1.36	2.94118	1	1	FALSE
UBERON:0007303	pharyngeal vasculature	20	1	2.09	0.478469	1	1	FALSE
UBERON:0007304	appendage vasculature	121	12	12.64	0.949367	1	1	FALSE
UBERON:0007308	pronephric distal early tubule	15	3	1.57	1.91083	1	1	FALSE
UBERON:0007375	roof of mouth	15	2	1.57	1.27389	1	1	FALSE
UBERON:0007376	outer epithelium	357	62	37.31	1.66175	1	1	FALSE
UBERON:0007389	paired limb/fin cartilage	42	5	4.39	1.13895	1	1	FALSE
UBERON:0007414	nucleus of midbrain tegmentum	47	7	4.91	1.42566	1	1	TRUE
UBERON:0007415	nucleus of midbrain reticular formation	6	0	0.63	0	1	1	TRUE
UBERON:0007475	matrix-based tissue	45	6	4.7	1.2766	1	1	FALSE
UBERON:0007530	migrating mesenchyme population	26	1	2.72	0.367647	1	1	FALSE
UBERON:0007567	regenerating anatomical structure	13	0	1.36	0	1	1	FALSE
UBERON:0007592	ciliated columnar epithelium	65	8	6.79	1.1782	1	1	FALSE
UBERON:0007601	ciliated epithelium	69	8	7.21	1.10957	1	1	FALSE
UBERON:0007625	pigment epithelium of eye	89	17	9.3	1.82796	1	1	TRUE
UBERON:0007635	nucleus of medulla oblongata	102	14	10.66	1.31332	1	1	TRUE
UBERON:0007641	trigeminal nuclear complex	12	2	1.25	1.6	1	1	TRUE
UBERON:0007684	uriniferous tubule	58	11	6.06	1.81518	1	1	FALSE
UBERON:0007685	region of nephron tubule	32	6	3.34	1.79641	1	1	FALSE
UBERON:0007690	early pharyngeal endoderm	29	1	3.03	0.330033	1	1	FALSE
UBERON:0007692	nucleus of thalamus	36	4	3.76	1.06383	1	1	TRUE
UBERON:0007702	tract of brain	38	5	3.97	1.25945	1	1	TRUE
UBERON:0007823	appendage girdle region	76	13	7.94	1.63728	1	1	FALSE
UBERON:0007828	girdle bone/zone	71	11	7.42	1.48248	1	1	FALSE
UBERON:0007829	pectoral girdle bone	71	11	7.42	1.48248	1	1	FALSE
UBERON:0007842	membrane bone	118	15	12.33	1.21655	1	1	FALSE
UBERON:0007914	head or neck bone	77	6	8.05	0.745342	1	1	FALSE
UBERON:0008229	craniocervical region musculature	135	14	14.11	0.992204	1	1	FALSE
UBERON:0008404	proximale tubular epithelium	26	6	2.72	2.20588	1	1	FALSE
UBERON:0008906	lateral line nerve	7	2	0.73	2.73973	1	1	TRUE
UBERON:0008911	chondral bone	56	3	5.85	0.512821	1	1	FALSE
UBERON:0008987	renal parenchyma	46	11	4.81	2.2869	1	1	FALSE
UBERON:0008998	vasculature of brain	20	2	2.09	0.956938	1	1	TRUE
UBERON:0009035	renal straight tubule	24	6	2.51	2.39044	1	1	FALSE
UBERON:0009113	thymic region	37	2	3.87	0.516796	1	1	FALSE
UBERON:0009120	gill filament	7	2	0.73	2.73973	1	1	FALSE
UBERON:0009122	adenohypophyseal placode	26	3	2.72	1.10294	1	1	FALSE
UBERON:0009127	epibranchial ganglion	39	4	4.08	0.980392	1	1	TRUE
UBERON:0009141	craniocervical region vein	31	3	3.24	0.925926	1	1	FALSE
UBERON:0009497	epithelium of foregut-midgut junction	20	1	2.09	0.478469	1	1	FALSE
UBERON:0009550	endoderm of foregut-midgut junction	20	1	2.09	0.478469	1	1	FALSE
UBERON:0009610	forebrain neural plate	19	1	1.99	0.502513	1	1	TRUE
UBERON:0009615	midbrain hindbrain boundary neural plate	20	1	2.09	0.478469	1	1	TRUE
UBERON:0009622	pronephric proximal straight tubule	23	6	2.4	2.5	1	1	FALSE
UBERON:0009623	spinal nerve root	10	1	1.05	0.952381	1	1	TRUE
UBERON:0009661	midbrain nucleus	75	19	7.84	2.42347	1	1	TRUE
UBERON:0009662	hindbrain nucleus	109	14	11.39	1.22915	1	1	TRUE
UBERON:0009663	telencephalic nucleus	18	1	1.88	0.531915	1	1	TRUE
UBERON:0009678	tooth row	8	0	0.84	0	1	1	FALSE
UBERON:0009722	entire pharyngeal arch endoderm	29	1	3.03	0.330033	1	1	FALSE
UBERON:0009773	renal tubule	45	8	4.7	1.70213	1	1	FALSE
UBERON:0009848	zona limitans intrathalamica	18	2	1.88	1.06383	1	1	TRUE
UBERON:0009856	sac	120	17	12.54	1.35566	1	1	FALSE
UBERON:0009891	facial mesenchyme	5	2	0.52	3.84615	1	1	FALSE
UBERON:0010077	cuboidal epithelium	18	5	1.88	2.65957	1	1	FALSE
UBERON:0010092	future metencephalon	11	2	1.15	1.73913	1	1	TRUE
UBERON:0010131	conducting tissue of heart	8	1	0.84	1.19048	1	1	FALSE
UBERON:0010202	lateral line	212	43	22.15	1.94131	1	1	TRUE
UBERON:0010225	thalamic complex	856	160	89.45	1.78871	1	1	TRUE
UBERON:0010227	future cardiac atrium	9	0	0.94	0	1	1	FALSE
UBERON:0010329	paired limb/fin bud mesenchyme	9	0	0.94	0	1	1	FALSE
UBERON:0010351	otic capsule cartilage element	5	2	0.52	3.84615	1	1	TRUE
UBERON:0010358	arch of centrum of vertebra	8	1	0.84	1.19048	1	1	FALSE
UBERON:0010362	endoskeleton	77	8	8.05	0.993789	1	1	FALSE
UBERON:0010363	endochondral element	69	5	7.21	0.693481	1	1	FALSE
UBERON:0010371	ecto-epithelium	2742	362	286.54	1.26335	1	1	FALSE
UBERON:0010375	pancreas dorsal primordium	18	2	1.88	1.06383	1	1	FALSE
UBERON:0010376	pancreas ventral primordium	6	1	0.63	1.5873	1	1	FALSE
UBERON:0010377	mesenchyme from somatopleure	9	0	0.94	0	1	1	FALSE
UBERON:0010409	eye surface	9	2	0.94	2.12766	1	1	TRUE
UBERON:0010498	pseudostratified columnar epithelium	65	8	6.79	1.1782	1	1	FALSE
UBERON:0010522	replacement element	77	8	8.05	0.993789	1	1	FALSE
UBERON:0010537	mesonephric nephron progenitor	15	3	1.57	1.91083	1	1	FALSE
UBERON:0010707	appendage girdle complex	1213	149	126.76	1.17545	1	1	FALSE
UBERON:0010710	pectoral fin skeleton	108	16	11.29	1.41718	1	1	FALSE
UBERON:0010713	paired fin skeleton	108	16	11.29	1.41718	1	1	FALSE
UBERON:0010719	girdle skeleton	76	13	7.94	1.63728	1	1	FALSE
UBERON:0010740	bone of appendage girdle complex	73	11	7.63	1.44168	1	1	FALSE
UBERON:0010741	bone of pectoral complex	73	11	7.63	1.44168	1	1	FALSE
UBERON:0010743	meningeal cluster	6	2	0.63	3.1746	1	1	TRUE
UBERON:0010913	vertebral element	14	1	1.46	0.684932	1	1	FALSE
UBERON:0010931	intermandibularis	6	0	0.63	0	1	1	FALSE
UBERON:0011004	pharyngeal arch cartilage	80	9	8.36	1.07656	1	1	FALSE
UBERON:0011087	pharyngeal arch 7	27	1	2.82	0.35461	1	1	FALSE
UBERON:0011138	post-cranial axial skeletal system	38	3	3.97	0.755668	1	1	FALSE
UBERON:0011143	upper urinary tract	801	111	83.71	1.32601	1	1	FALSE
UBERON:0011145	adductor muscle	15	2	1.57	1.27389	1	1	FALSE
UBERON:0011152	dorsal hyoid arch skeleton	38	1	3.97	0.251889	1	1	FALSE
UBERON:0011153	ventral hyoid arch skeleton	55	7	5.75	1.21739	1	1	FALSE
UBERON:0011158	primary subdivision of skull	115	15	12.02	1.24792	1	1	FALSE
UBERON:0011215	central nervous system cell part cluster	524	80	54.76	1.46092	1	1	TRUE
UBERON:0011241	ethmoid region	28	5	2.93	1.70648	1	1	FALSE
UBERON:0011249	appendicular skeletal system	108	16	11.29	1.41718	1	1	FALSE
UBERON:0011299	white matter of telencephalon	16	2	1.67	1.1976	1	1	TRUE
UBERON:0011300	gray matter of telencephalon	18	1	1.88	0.531915	1	1	TRUE
UBERON:0011582	paired limb/fin skeleton	108	16	11.29	1.41718	1	1	FALSE
UBERON:0011585	cell condensation	27	3	2.82	1.06383	1	1	FALSE
UBERON:0011590	commissure of diencephalon	13	2	1.36	1.47059	1	1	TRUE
UBERON:0011591	tract of diencephalon	23	3	2.4	1.25	1	1	TRUE
UBERON:0011606	hyomandibular bone	10	0	1.05	0	1	1	FALSE
UBERON:0011607	hyomandibular cartilage	8	0	0.84	0	1	1	FALSE
UBERON:0011608	hyomandibular element	18	0	1.88	0	1	1	FALSE
UBERON:0011611	ceratohyal bone	10	1	1.05	0.952381	1	1	FALSE
UBERON:0011648	jaw muscle	31	2	3.24	0.617284	1	1	FALSE
UBERON:0011695	embryonic cardiovascular system	25	0	2.61	0	1	1	FALSE
UBERON:0011820	atrioventricular region	28	0	2.93	0	1	1	FALSE
UBERON:0011821	irregular connective tissue	7	0	0.73	0	1	1	FALSE
UBERON:0011822	dense irregular connective tissue	5	0	0.52	0	1	1	FALSE
UBERON:0011823	dense connective tissue	6	0	0.63	0	1	1	FALSE
UBERON:0011892	anterior uvea	7	2	0.73	2.73973	1	1	TRUE
UBERON:0012071	palate bone	13	2	1.36	1.47059	1	1	FALSE
UBERON:0012072	palatal part of dermatocranium	15	2	1.57	1.27389	1	1	FALSE
UBERON:0012075	replacement bone	56	3	5.85	0.512821	1	1	FALSE
UBERON:0012274	columnar epithelium	2483	323	259.48	1.2448	1	1	FALSE
UBERON:0012353	fin skeleton	116	17	12.12	1.40264	1	1	FALSE
UBERON:0012430	tunica fibrosa of eyeball	9	2	0.94	2.12766	1	1	TRUE
UBERON:0012475	skeleton of pectoral complex	76	13	7.94	1.63728	1	1	FALSE
UBERON:0013140	systemic vein	31	3	3.24	0.925926	1	1	FALSE
UBERON:0013700	axial musculature	156	23	16.3	1.41104	1	1	FALSE
UBERON:0013746	basibranchial element	7	1	0.73	1.36986	1	1	FALSE
UBERON:0014371	future telencephalon	79	7	8.26	0.847458	1	1	TRUE
UBERON:0014387	mesenchyme derived from neural crest	19	2	1.99	1.00503	1	1	FALSE
UBERON:0014450	pretectal nucleus	10	3	1.05	2.85714	1	1	TRUE
UBERON:0014738	medial pallium	6	0	0.63	0	1	1	TRUE
UBERON:0014741	lateral pallium	10	1	1.05	0.952381	1	1	TRUE
UBERON:0014764	anatomical line along groove	10	2	1.05	1.90476	1	1	FALSE
UBERON:0014793	musculature of pectoral complex	568	70	59.36	1.17925	1	1	FALSE
UBERON:0014891	brainstem white matter	26	5	2.72	1.83824	1	1	TRUE
UBERON:0014903	primordial vasculature	25	0	2.61	0	1	1	FALSE
UBERON:0015005	vertebra endochondral element	14	1	1.46	0.684932	1	1	FALSE
UBERON:0015020	otic capsule endochondral element	5	2	0.52	3.84615	1	1	TRUE
UBERON:0015178	somite border	18	2	1.88	1.06383	1	1	FALSE
UBERON:0015228	circulatory organ	379	55	39.61	1.38854	1	1	FALSE
UBERON:0015233	nucleus of dorsal thalamus	36	4	3.76	1.06383	1	1	TRUE
UBERON:0015234	nucleus of ventral thalamus	19	3	1.99	1.50754	1	1	TRUE
UBERON:0015238	pineal complex	482	101	50.37	2.00516	1	1	TRUE
UBERON:0015410	heart plus pericardium	388	56	40.55	1.38101	1	1	FALSE
UBERON:0015787	upper respiratory conduit	101	12	10.55	1.13744	1	1	FALSE
UBERON:0015788	olfactory apparatus chamber	83	11	8.67	1.26874	1	1	TRUE
UBERON:0015789	cranial or facial muscle	7	0	0.73	0	1	1	FALSE
UBERON:0015807	ear epithelium	45	6	4.7	1.2766	1	1	TRUE
UBERON:0016549	central nervous system white matter layer	6	2	0.63	3.1746	1	1	TRUE
UBERON:0016566	pit	39	5	4.08	1.22549	1	1	FALSE
UBERON:0016855	ventral part of optic cup	10	0	1.05	0	1	1	FALSE
UBERON:0016887	entire extraembryonic component	45	5	4.7	1.06383	1	1	FALSE
UBERON:0017672	abdominal viscera	11	0	1.15	0	1	1	FALSE
UBERON:0018142	caudal vertebra endochondral element	8	1	0.84	1.19048	1	1	FALSE
UBERON:0018254	skeletal musculature	791	102	82.66	1.23397	1	1	FALSE
UBERON:0018260	layer of muscle tissue	31	4	3.24	1.23457	1	1	FALSE
UBERON:0018544	trigeminal nerve muscle	15	2	1.57	1.27389	1	1	FALSE
UBERON:2000006	ball	33	3	3.45	0.869565	1	1	FALSE
UBERON:2000033	intermediate cell mass of mesoderm	248	27	25.92	1.04167	1	1	FALSE
UBERON:2000072	somite 1	8	1	0.84	1.19048	1	1	FALSE
UBERON:2000073	somite 5	6	1	0.63	1.5873	1	1	FALSE
UBERON:2000102	dorsal fin fold	15	4	1.57	2.54777	1	1	FALSE
UBERON:2000106	extension	22	2	2.3	0.869565	1	1	FALSE
UBERON:2000120	lateral line ganglion	146	28	15.26	1.83486	1	1	TRUE
UBERON:2000125	mandibular lateral line neuromast	10	2	1.05	1.90476	1	1	TRUE
UBERON:2000136	otic lateral line neuromast	10	2	1.05	1.90476	1	1	TRUE
UBERON:2000175	posterior lateral line nerve	5	0	0.52	0	1	1	TRUE
UBERON:2000188	corpus cerebelli	59	15	6.17	2.43112	1	1	TRUE
UBERON:2000193	diffuse nuclei	8	2	0.84	2.38095	1	1	TRUE
UBERON:2000209	lateral preglomerular nucleus	6	2	0.63	3.1746	1	1	TRUE
UBERON:2000212	granular eminence	15	4	1.57	2.54777	1	1	TRUE
UBERON:2000225	lateral crista primordium	5	1	0.52	1.92308	1	1	TRUE
UBERON:2000228	lateral line primordium	93	19	9.72	1.95473	1	1	TRUE
UBERON:2000250	opercle	27	0	2.82	0	1	1	FALSE
UBERON:2000259	mandibular lateral line	10	2	1.05	1.90476	1	1	TRUE
UBERON:2000291	medial octavolateralis nucleus	18	2	1.88	1.06383	1	1	TRUE
UBERON:2000294	torus lateralis	12	1	1.25	0.8	1	1	TRUE
UBERON:2000298	vent	6	1	0.63	1.5873	1	1	FALSE
UBERON:2000307	vestibulolateralis lobe	24	6	2.51	2.39044	1	1	TRUE
UBERON:2000356	gill raker	7	0	0.73	0	1	1	FALSE
UBERON:2000358	granular layer corpus cerebelli	17	4	1.78	2.24719	1	1	TRUE
UBERON:2000381	lateral line sensory nucleus	21	2	2.19	0.913242	1	1	TRUE
UBERON:2000384	levator arcus palatini	15	0	1.57	0	1	1	FALSE
UBERON:2000388	medial caudal lobe	12	3	1.25	2.4	1	1	TRUE
UBERON:2000392	median tuberal portion	75	13	7.84	1.65816	1	1	TRUE
UBERON:2000394	molecular layer corpus cerebelli	6	3	0.63	4.7619	1	1	TRUE
UBERON:2000408	periventricular nucleus of caudal tuberculum	19	1	1.99	0.502513	1	1	TRUE
UBERON:2000411	posterior crista primordium	8	1	0.84	1.19048	1	1	TRUE
UBERON:2000414	presumptive cephalic mesoderm	12	1	1.25	0.8	1	1	FALSE
UBERON:2000422	retroarticular	8	0	0.84	0	1	1	FALSE
UBERON:2000424	opercular lateral line	9	2	0.94	2.12766	1	1	TRUE
UBERON:2000440	superior raphe nucleus	14	0	1.46	0	1	1	TRUE
UBERON:2000464	otic lateral line	10	2	1.05	1.90476	1	1	TRUE
UBERON:2000465	adductor operculi	11	0	1.15	0	1	1	FALSE
UBERON:2000468	anterior crista primordium	8	1	0.84	1.19048	1	1	TRUE
UBERON:2000475	paraventricular organ	11	0	1.15	0	1	1	TRUE
UBERON:2000476	branchiostegal ray	17	0	1.78	0	1	1	FALSE
UBERON:2000485	central nucleus inferior lobe	6	2	0.63	3.1746	1	1	TRUE
UBERON:2000488	ceratobranchial bone	27	1	2.82	0.35461	1	1	FALSE
UBERON:2000498	dilator operculi	9	0	0.94	0	1	1	FALSE
UBERON:2000522	inferior hyohyoid	5	0	0.52	0	1	1	FALSE
UBERON:2000542	medial column	5	0	0.52	0	1	1	TRUE
UBERON:2000555	opercular flap	35	2	3.66	0.546448	1	1	FALSE
UBERON:2000558	posterior macula	9	0	0.94	0	1	1	TRUE
UBERON:2000573	internal cellular layer	6	1	0.63	1.5873	1	1	TRUE
UBERON:2000580	rostral preglomerular nucleus	5	2	0.52	3.84615	1	1	TRUE
UBERON:2000597	telencephalic tracts	16	2	1.67	1.1976	1	1	TRUE
UBERON:2000603	valvula cerebelli	40	8	4.18	1.91388	1	1	TRUE
UBERON:2000608	ventral transverse	8	0	0.84	0	1	1	FALSE
UBERON:2000609	ventrolateral nucleus	5	2	0.52	3.84615	1	1	TRUE
UBERON:2000610	vertical myoseptum	16	0	1.67	0	1	1	FALSE
UBERON:2000636	cerebellar crest	11	0	1.15	0	1	1	TRUE
UBERON:2000647	dorsal caudal thalamic nucleus	7	0	0.73	0	1	1	TRUE
UBERON:2000648	dorsal fin musculature	10	2	1.05	1.90476	1	1	FALSE
UBERON:2000657	entopterygoid	9	0	0.94	0	1	1	FALSE
UBERON:2000694	ceratobranchial 5 tooth	17	0	1.78	0	1	1	FALSE
UBERON:2000711	DEL	30	2	3.14	0.636943	1	1	FALSE
UBERON:2000715	adductor hyohyoid	7	0	0.73	0	1	1	FALSE
UBERON:2000717	apical ectodermal ridge median fin fold	5	3	0.52	5.76923	1	1	FALSE
UBERON:2000728	somite 2	11	2	1.15	1.73913	1	1	FALSE
UBERON:2000732	somite 3	13	2	1.36	1.47059	1	1	FALSE
UBERON:2000766	granular layer valvula cerebelli	11	2	1.15	1.73913	1	1	TRUE
UBERON:2000813	infraorbital lateral line neuromast	10	2	1.05	1.90476	1	1	TRUE
UBERON:2000814	opercular lateral line neuromast	9	2	0.94	2.12766	1	1	TRUE
UBERON:2000826	central nucleus torus semicircularis	5	2	0.52	3.84615	1	1	TRUE
UBERON:2000857	somite 4	7	1	0.73	1.36986	1	1	FALSE
UBERON:2000859	specialized hemal arch and spine	6	1	0.63	1.5873	1	1	FALSE
UBERON:2000912	mesenchyme median fin fold	5	1	0.52	1.92308	1	1	FALSE
UBERON:2000913	molecular layer valvula cerebelli	8	2	0.84	2.38095	1	1	TRUE
UBERON:2000939	middle lateral line neuromast	9	2	0.94	2.12766	1	1	TRUE
UBERON:2000940	posterior lateral line neuromast	38	9	3.97	2.267	1	1	TRUE
UBERON:2000941	nucleus of the medial longitudinal fasciculus synencephalon	10	1	1.05	0.952381	1	1	TRUE
UBERON:2001025	occipital lateral line neuromast	10	2	1.05	1.90476	1	1	TRUE
UBERON:2001026	supraorbital lateral line neuromast	8	2	0.84	2.38095	1	1	TRUE
UBERON:2001051	caudal division of the internal carotid artery	6	0	0.63	0	1	1	FALSE
UBERON:2001052	primordial hindbrain channel	13	0	1.36	0	1	1	FALSE
UBERON:2001053	future internal carotid artery	7	0	0.73	0	1	1	FALSE
UBERON:2001054	lateral dorsal aorta	18	0	1.88	0	1	1	FALSE
UBERON:2001055	pronephric duct opening	13	2	1.36	1.47059	1	1	FALSE
UBERON:2001063	posterior caudal vein	7	2	0.73	2.73973	1	1	FALSE
UBERON:2001069	ventral fin fold	16	3	1.67	1.79641	1	1	FALSE
UBERON:2001076	intestinal bulb	226	20	23.62	0.84674	1	1	FALSE
UBERON:2001089	myoseptum	49	5	5.12	0.976562	1	1	FALSE
UBERON:2001095	immature macula	15	4	1.57	2.54777	1	1	TRUE
UBERON:2001096	immature anterior macula	8	1	0.84	1.19048	1	1	TRUE
UBERON:2001097	immature posterior macula	5	1	0.52	1.92308	1	1	TRUE
UBERON:2001129	pharyngeal pouches 2-6	15	1	1.57	0.636943	1	1	FALSE
UBERON:2001137	ventral tooth row	8	0	0.84	0	1	1	FALSE
UBERON:2001143	tooth 4V	8	0	0.84	0	1	1	FALSE
UBERON:2001156	posterior lateral line placode	13	0	1.36	0	1	1	TRUE
UBERON:2001157	posterior lateral line primordium	68	10	7.11	1.40647	1	1	TRUE
UBERON:2001179	epidermal superficial stratum	11	3	1.15	2.6087	1	1	FALSE
UBERON:2001200	corpuscles of Stannius	12	1	1.25	0.8	1	1	FALSE
UBERON:2001228	pharyngeal arch 3 skeleton	8	0	0.84	0	1	1	FALSE
UBERON:2001229	pharyngeal arch 7 skeleton	22	0	2.3	0	1	1	FALSE
UBERON:2001231	pharyngeal arch 4 skeleton	6	0	0.63	0	1	1	FALSE
UBERON:2001232	pharyngeal arch 5 skeleton	5	0	0.52	0	1	1	FALSE
UBERON:2001239	ceratobranchial 5 bone	18	0	1.88	0	1	1	FALSE
UBERON:2001256	lateral floor plate	18	2	1.88	1.06383	1	1	TRUE
UBERON:2001257	medial floor plate	14	2	1.46	1.36986	1	1	TRUE
UBERON:2001263	ovarian follicle stage I	8	0	0.84	0	1	1	FALSE
UBERON:2001265	ovarian follicle stage II	5	0	0.52	0	1	1	FALSE
UBERON:2001269	regenerating fin/limb	13	0	1.36	0	1	1	FALSE
UBERON:2001280	branchiostegal ray 3	16	0	1.67	0	1	1	FALSE
UBERON:2001281	branchiostegal ray 2	6	0	0.63	0	1	1	FALSE
UBERON:2001303	vagal ganglion 2	12	1	1.25	0.8	1	1	TRUE
UBERON:2001304	vagal ganglion 3	11	1	1.15	0.869565	1	1	TRUE
UBERON:2001305	vagal ganglion 4	13	1	1.36	0.735294	1	1	TRUE
UBERON:2001314	posterior lateral line ganglion	56	13	5.85	2.22222	1	1	TRUE
UBERON:2001316	anterior lateral line placode	14	0	1.46	0	1	1	TRUE
UBERON:2001364	hemal spine	7	1	0.73	1.36986	1	1	FALSE
UBERON:2001391	anterior lateral line ganglion	36	6	3.76	1.59574	1	1	TRUE
UBERON:2001428	olfactory rosette	30	2	3.14	0.636943	1	1	TRUE
UBERON:2001430	pneumatic duct	9	0	0.94	0	1	1	FALSE
UBERON:2001431	primitive olfactory epithelium	17	4	1.78	2.24719	1	1	TRUE
UBERON:2001468	anterior lateral line system	83	13	8.67	1.49942	1	1	TRUE
UBERON:2001470	anterior lateral line	31	6	3.24	1.85185	1	1	TRUE
UBERON:2001471	posterior lateral line system	122	18	12.75	1.41176	1	1	TRUE
UBERON:2001472	anterior lateral line neuromast	13	4	1.36	2.94118	1	1	TRUE
UBERON:2001821	notochord posterior region	16	1	1.67	0.598802	1	1	FALSE
UBERON:2001875	opercular series	29	0	3.03	0	1	1	FALSE
UBERON:2001893	hypobranchial element	6	2	0.63	3.1746	1	1	FALSE
UBERON:2001903	ceratobranchial 5 element	18	0	1.88	0	1	1	FALSE
UBERON:2002067	upper hypural set	6	1	0.63	1.5873	1	1	FALSE
UBERON:2002068	lower hypural set	6	1	0.63	1.5873	1	1	FALSE
UBERON:2002098	hemal spine series	7	1	0.73	1.36986	1	1	FALSE
UBERON:2002101	branchiostegal ray series	17	0	1.78	0	1	1	FALSE
UBERON:2002103	ceratobranchial series	37	2	3.87	0.516796	1	1	FALSE
UBERON:2002162	ural vertebra	6	1	0.63	1.5873	1	1	FALSE
UBERON:2002200	hypobranchial muscle	16	0	1.67	0	1	1	FALSE
UBERON:2002206	macula communis	24	1	2.51	0.398406	1	1	TRUE
UBERON:2002215	otic vesicle protrusion	7	0	0.73	0	1	1	FALSE
UBERON:2002225	posterior pronephric duct	11	1	1.15	0.869565	1	1	FALSE
UBERON:2005010	mid cerebral vein	18	1	1.88	0.531915	1	1	FALSE
UBERON:2005017	primordial midbrain channel	10	0	1.05	0	1	1	FALSE
UBERON:2005025	dorsal longitudinal anastomotic vessel	9	1	0.94	1.06383	1	1	FALSE
UBERON:2005029	rostral blood island	16	3	1.67	1.79641	1	1	FALSE
UBERON:2005114	middle lateral line system	10	2	1.05	1.90476	1	1	TRUE
UBERON:2005272	immature gonad	6	1	0.63	1.5873	1	1	FALSE
UBERON:2005295	axial blood vessel	150	16	15.68	1.02041	1	1	FALSE
UBERON:2005316	fin fold pectoral fin bud	59	7	6.17	1.13452	1	1	FALSE
UBERON:2005317	pectoral fin fold	8	3	0.84	3.57143	1	1	FALSE
UBERON:2005410	pars inferior ear	5	1	0.52	1.92308	1	1	TRUE
UBERON:2007008	ventral intermandibularis anterior	8	0	0.84	0	1	1	FALSE
UBERON:2007013	preplacodal ectoderm	10	1	1.05	0.952381	1	1	FALSE
UBERON:2007028	spinal cord neural keel	12	0	1.25	0	1	1	TRUE
UBERON:2007032	midbrain neural rod	55	9	5.75	1.56522	1	1	TRUE
UBERON:2007033	forebrain midbrain boundary neural rod	6	1	0.63	1.5873	1	1	TRUE
UBERON:2007034	forebrain neural rod	46	8	4.81	1.6632	1	1	TRUE
UBERON:2007036	hindbrain neural rod	27	2	2.82	0.70922	1	1	TRUE
UBERON:2007043	hindbrain neural tube	7	0	0.73	0	1	1	TRUE
UBERON:2007045	midbrain hindbrain boundary neural keel	41	0	4.28	0	1	1	TRUE
UBERON:2007046	midbrain hindbrain boundary neural rod	37	2	3.87	0.516796	1	1	TRUE
UBERON:2007048	ventral intermandibularis posterior	9	0	0.94	0	1	1	FALSE
UBERON:2007051	ventral interhyoideus	9	0	0.94	0	1	1	FALSE
UBERON:2007052	hyohyoideus	11	0	1.15	0	1	1	FALSE
UBERON:2007059	neurogenic field	15	1	1.57	0.636943	1	1	FALSE
UBERON:2007061	epibranchial field	5	0	0.52	0	1	1	FALSE
UBERON:3000961	external integument structure	363	63	37.93	1.66095	1	1	FALSE
UBERON:4000162	median fin	80	11	8.36	1.31579	1	1	FALSE
UBERON:4000166	anal fin skeleton	9	1	0.94	1.06383	1	1	FALSE
UBERON:4000167	caudal fin skeleton	26	3	2.72	1.10294	1	1	FALSE
UBERON:4000170	median fin skeleton	30	3	3.14	0.955414	1	1	FALSE
UBERON:4000174	caudal fin lepidotrichium	6	1	0.63	1.5873	1	1	FALSE
UBERON:4000176	anal fin lepidotrichium	5	0	0.52	0	1	1	FALSE
UBERON:4300037	bony fin ray	13	2	1.36	1.47059	1	1	FALSE
UBERON:4400005	fin ray	15	3	1.57	1.91083	1	1	FALSE
ZFA:0001065	lateral mesoderm (Danio)	11	1	1.15	0.869565	1	1	FALSE
ZFA:0001624	pronephric distal late tubule (Danio)	12	1	1.25	0.8	1	1	FALSE
ZFA:0005296	axial lymph vessel (Danio)	7	0	0.73	0	1	1	FALSE
ZFA:0005660	intestinal mucosa (Danio)	32	2	3.34	0.598802	1	1	FALSE
ZFA:0005738	intestinal bulb primordium (Danio)	5	0	0.52	0	1	1	FALSE
ZFA:0005791	breeding tubercle (Danio)	6	1	0.63	1.5873	1	1	FALSE
ZFA:0007070	otic sensory epithelium (Danio)	15	4	1.57	2.54777	1	1	TRUE

## Sheet: Table S2 - zf 3R sing under
OrganId	OrganName	Annotated	Significant	Expected	EnrichmentFold	Pvalue	FDR	BroadNS
UBERON:0001781	layer of retina	682	214	315.13	0.679085	1.98899e-16	2.68314e-13	TRUE
UBERON:0005068	neural rod	343	94	158.49	0.593097	1.30091e-12	8.77466e-10	TRUE
UBERON:0010225	thalamic complex	856	300	395.53	0.758476	4.57784e-12	2.0585e-09	TRUE
UBERON:0001714	cranial ganglion	592	203	273.54	0.742122	9.53289e-10	3.21497e-07	TRUE
UBERON:0000489	cavitated compound organ	1701	673	785.97	0.856267	1.7955e-09	4.84426e-07	FALSE
UBERON:0001137	dorsum	1103	420	509.65	0.824095	2.26525e-08	5.09303e-06	FALSE
UBERON:0001893	telencephalon	972	357	449.12	0.794888	7.38943e-08	1.42405e-05	TRUE
UBERON:0000012	somatic nervous system	75	13	34.65	0.37518	1.39582e-07	2.3537e-05	TRUE
UBERON:0005085	ectodermal placode	875	332	404.3	0.821172	3.03435e-07	4.20022e-05	FALSE
UBERON:0002028	hindbrain	1600	635	739.3	0.858921	3.11358e-07	4.20022e-05	TRUE
UBERON:0002199	integument	565	208	261.07	0.796721	2.03965e-06	0.000250135	FALSE
UBERON:0005725	olfactory system	760	271	351.17	0.771706	5.12991e-06	0.000576688	TRUE
UBERON:0001800	sensory ganglion	176	53	81.32	0.651746	7.97929e-06	0.000828005	TRUE
UBERON:0007503	epithelial vesicle	1209	489	558.63	0.875356	9.0804e-06	0.000874961	FALSE
UBERON:2000228	lateral line primordium	93	23	42.97	0.535257	1.48489e-05	0.00133542	TRUE
UBERON:0001928	preoptic area	113	33	52.21	0.632063	1.97944e-05	0.00166891	TRUE
UBERON:0010314	structure with developmental contribution from neural crest	4381	1818	2024.3	0.898088	2.18992e-05	0.00173777	FALSE
UBERON:2001428	olfactory rosette	30	3	13.86	0.21645	2.38112e-05	0.00178452	TRUE
UBERON:0007282	presumptive segmental plate	47	8	21.72	0.368324	2.54858e-05	0.00180949	FALSE
UBERON:0000467	anatomical system	5609	2345	2591.71	0.904808	4.00277e-05	0.00269987	FALSE
UBERON:0004731	neuromere	375	136	173.27	0.784902	4.48962e-05	0.00288404	TRUE
UBERON:0000203	pallium	105	29	48.52	0.597692	6.72327e-05	0.00412259	TRUE
UBERON:0001896	medulla oblongata	160	50	73.93	0.676315	8.11052e-05	0.004757	TRUE
UBERON:0006569	diencephalic nucleus	129	43	59.61	0.721355	0.000229183	0.012882	TRUE
UBERON:0005426	lens vesicle	377	141	174.2	0.809414	0.000261118	0.0140899	FALSE
UBERON:0007135	neural keel	461	173	213.01	0.812168	0.000373749	0.0193918	TRUE
UBERON:0004089	midface	602	215	278.16	0.772936	0.000463191	0.0228884	FALSE
UBERON:0001943	midbrain tegmentum	553	218	255.52	0.853162	0.000475075	0.0228884	TRUE
UBERON:0009661	midbrain nucleus	75	21	34.65	0.606061	0.000496085	0.0230765	TRUE
UBERON:0004141	heart tube	258	94	119.21	0.788524	0.000812323	0.0365274	FALSE
UBERON:0008904	neuromast	169	58	78.09	0.742733	0.00103964	0.0452411	TRUE
UBERON:0001638	vein	259	96	119.67	0.802206	0.00123334	0.0519931	FALSE
UBERON:0001894	diencephalon	1459	547	674.15	0.811392	0.00127484	0.0521141	TRUE
UBERON:0003528	brain grey matter	471	171	217.63	0.785737	0.0020698	0.0821223	TRUE
UBERON:0000153	anterior region of body	3910	1633	1806.66	0.903878	0.0023427	0.0902944	FALSE
UBERON:2000633	caudal tuberculum	117	39	54.06	0.721421	0.0030261	0.113395	TRUE
UBERON:0000477	anatomical cluster	5221	2194	2412.43	0.909456	0.00326518	0.119047	FALSE
UBERON:0004879	marginal zone of embryo	209	77	96.57	0.797349	0.00354026	0.125679	FALSE
UBERON:0003077	paraxial mesoderm	434	173	200.54	0.862671	0.00373521	0.127442	FALSE
UBERON:0003895	hypaxial myotome region	101	33	46.67	0.707092	0.00377885	0.127442	FALSE
UBERON:2002200	hypobranchial muscle	16	2	7.39	0.270636	0.00504867	0.166113	FALSE
UBERON:0004750	blastoderm	498	203	230.11	0.882187	0.0062726	0.20147	FALSE
UBERON:0003094	infraorbital lateral line	12	1	5.54	0.180505	0.00661281	0.207458	TRUE
UBERON:0005945	neurocranial trabecula	27	6	12.48	0.480769	0.00895477	0.274545	FALSE
UBERON:0002533	post-anal tail bud	636	265	293.87	0.901759	0.00958397	0.281783	FALSE
UBERON:0000204	ventral part of telencephalon	102	32	47.13	0.678973	0.0096086	0.281783	TRUE
UBERON:0003090	supraorbital lateral line	11	1	5.08	0.19685	0.0113683	0.312977	TRUE
UBERON:2000465	adductor operculi	11	1	5.08	0.19685	0.0113683	0.312977	FALSE
UBERON:2007052	hyohyoideus	11	1	5.08	0.19685	0.0113683	0.312977	FALSE
UBERON:0007690	early pharyngeal endoderm	29	7	13.4	0.522388	0.0123222	0.332454	FALSE
UBERON:0010364	dermal skeleton	120	45	55.45	0.811542	0.0132554	0.350618	FALSE
UBERON:0005723	floor plate spinal cord region	20	4	9.24	0.4329	0.0144042	0.366627	TRUE
UBERON:2007035	spinal cord neural rod	20	4	9.24	0.4329	0.0144042	0.366627	TRUE
UBERON:0000479	tissue	4751	1956	2195.26	0.891011	0.016069	0.401427	FALSE
UBERON:0006334	posterior lateral line	44	13	20.33	0.639449	0.0179957	0.435185	TRUE
UBERON:0006240	future forebrain	147	55	67.92	0.809776	0.018663	0.435185	TRUE
UBERON:0000923	germ layer	2778	1139	1283.61	0.887341	0.0186964	0.435185	FALSE
UBERON:2000083	ventral mesoderm	331	134	152.94	0.876161	0.0189449	0.435185	FALSE
UBERON:2000188	corpus cerebelli	59	19	27.26	0.696992	0.0200282	0.435185	TRUE
UBERON:2005316	fin fold pectoral fin bud	59	19	27.26	0.696992	0.0200282	0.435185	FALSE
UBERON:0000481	multi-tissue structure	4174	1760	1928.65	0.912555	0.0202065	0.435185	FALSE
UBERON:0004121	ectoderm-derived structure	4757	1980	2198.03	0.900807	0.0203017	0.435185	FALSE
UBERON:0009201	nephric duct	664	281	306.81	0.915876	0.0203237	0.435185	FALSE
UBERON:0007132	head kidney	22	5	10.17	0.491642	0.0206893	0.436092	FALSE
UBERON:0002120	pronephros	752	320	347.47	0.920943	0.0216291	0.448665	FALSE
UBERON:0009635	parachordal cartilage	13	2	6.01	0.332779	0.021951	0.448665	FALSE
UBERON:0000935	anterior commissure	16	3	7.39	0.405954	0.0224406	0.451826	TRUE
UBERON:0002203	vasculature of eye	13	3	6.01	0.499168	0.0241921	0.479929	TRUE
UBERON:0011676	subdivision of organism along main body axis	4728	1991	2184.63	0.911367	0.0245884	0.480721	FALSE
UBERON:0007812	post-anal tail	294	116	135.85	0.853883	0.0284202	0.547697	FALSE
UBERON:2000040	median fin fold	132	50	60.99	0.819807	0.0319542	0.599305	FALSE
UBERON:0003457	head bone	77	28	35.58	0.786959	0.031992	0.599305	FALSE
UBERON:0003309	floor plate of diencephalon	9	1	4.16	0.240385	0.0328707	0.599305	TRUE
UBERON:0003934	mesenchyme pectoral fin	47	15	21.72	0.690608	0.0328751	0.599305	FALSE
UBERON:2000384	levator arcus palatini	15	3	6.93	0.4329	0.0345988	0.60792	FALSE
UBERON:2001095	immature macula	15	3	6.93	0.4329	0.0345988	0.60792	TRUE
UBERON:2000449	torus longitudinalis	34	10	15.71	0.636537	0.0346997	0.60792	TRUE
UBERON:0001891	midbrain	1752	773	809.53	0.954875	0.0359479	0.621715	TRUE
UBERON:0003084	heart primordium	95	35	43.9	0.797267	0.0404967	0.691519	FALSE
UBERON:0003099	cranial neural crest	41	13	18.94	0.686378	0.0423545	0.714203	TRUE
UBERON:2001468	anterior lateral line system	83	26	38.35	0.677966	0.043841	0.726611	TRUE
UBERON:0008998	vasculature of brain	20	5	9.24	0.541126	0.0441676	0.726611	TRUE
UBERON:0015808	eye epithelium	89	33	41.12	0.802529	0.0509625	0.818441	TRUE
UBERON:0004291	heart rudiment	178	71	82.25	0.863222	0.050963	0.818441	FALSE
UBERON:2000599	torus semicircularis	30	9	13.86	0.649351	0.0532032	0.83933	TRUE
UBERON:0017650	developing mesenchymal structure	1216	506	561.87	0.900564	0.0535081	0.83933	FALSE
UBERON:0002541	germ ring	152	60	70.23	0.854336	0.054689	0.84186	FALSE
UBERON:0004124	myocardium trabecular layer	8	1	3.7	0.27027	0.0551229	0.84186	FALSE
UBERON:0006846	surface groove	19	5	8.78	0.569476	0.0555415	0.84186	FALSE
UBERON:0003089	sclerotome	22	6	10.17	0.589971	0.0563009	0.843889	FALSE
UBERON:0003107	Meckel's cartilage	27	8	12.48	0.641026	0.060519	0.897144	FALSE
UBERON:0005884	hyoid arch skeleton	89	32	41.12	0.77821	0.0622084	0.900387	FALSE
UBERON:0001637	artery	243	102	112.28	0.908443	0.0626995	0.900387	FALSE
UBERON:0003068	axial mesoderm	482	206	222.71	0.92497	0.0639333	0.900387	FALSE
UBERON:0000063	organ segment	2827	1148	1306.25	0.878852	0.0639671	0.900387	FALSE
UBERON:0005425	presumptive neural retina	123	48	56.83	0.844624	0.0640749	0.900387	FALSE
UBERON:0001043	esophagus	29	9	13.4	0.671642	0.0714662	0.993895	FALSE
UBERON:0004119	endoderm-derived structure	2462	1073	1137.6	0.943214	0.0731081	0.998363	FALSE
UBERON:0003065	ciliary marginal zone	87	33	40.2	0.820896	0.0732675	0.998363	TRUE
UBERON:0003936	postoptic commissure	13	3	6.01	0.499168	0.0791285	1	TRUE
UBERON:0007286	presumptive floor plate	13	3	6.01	0.499168	0.0791285	1	TRUE
UBERON:0003902	retinal neural layer	633	195	292.49	0.666689	0.0882681	1	TRUE
UBERON:0003923	dorsal pancreatic bud	18	5	8.32	0.600962	0.0896935	1	FALSE
UBERON:0001631	thoracic duct	7	1	3.23	0.309598	0.0913302	1	FALSE
UBERON:0002432	pars intermedia of adenohypophysis	7	1	3.23	0.309598	0.0913302	1	TRUE
UBERON:2000715	adductor hyohyoid	7	1	3.23	0.309598	0.0913302	1	FALSE
UBERON:2001073	axial vasculature	235	95	108.58	0.874931	0.092481	1	FALSE
UBERON:0006598	presumptive structure	2046	847	945.38	0.895936	0.0926633	1	FALSE
UBERON:0003081	lateral plate mesoderm	233	97	107.66	0.900985	0.0931475	1	FALSE
UBERON:0003513	trunk blood vessel	187	77	86.41	0.891101	0.0932136	1	FALSE
UBERON:0011683	adductor mandibulae	15	4	6.93	0.577201	0.102443	1	FALSE
UBERON:0009615	midbrain hindbrain boundary neural plate	20	6	9.24	0.649351	0.108185	1	TRUE
UBERON:2007042	spinal cord neural tube	87	34	40.2	0.845771	0.108726	1	TRUE
UBERON:0002309	medial longitudinal fasciculus	25	8	11.55	0.692641	0.109285	1	TRUE
UBERON:0000007	pituitary gland	129	51	59.61	0.855561	0.109438	1	TRUE
UBERON:0007390	pectoral appendage cartilage tissue	42	15	19.41	0.772798	0.11223	1	FALSE
UBERON:0011610	ceratohyal cartilage	42	15	19.41	0.772798	0.11223	1	FALSE
UBERON:2000096	cardinal system	112	45	51.75	0.869565	0.116389	1	FALSE
UBERON:0003406	cartilage of respiratory system	61	22	28.19	0.780419	0.116415	1	FALSE
UBERON:2000414	presumptive cephalic mesoderm	12	3	5.54	0.541516	0.116949	1	FALSE
UBERON:0002329	somite	1208	489	558.17	0.876077	0.117432	1	FALSE
UBERON:0002081	cardiac atrium	63	24	29.11	0.824459	0.12088	1	FALSE
UBERON:0002201	vasculature of trunk	211	89	97.5	0.912821	0.131969	1	FALSE
UBERON:2000164	ventral mesenchyme	60	23	27.72	0.829726	0.136062	1	FALSE
UBERON:0002540	lateral line system	519	185	239.81	0.771444	0.144533	1	TRUE
UBERON:0000025	tube	3319	1431	1533.58	0.933111	0.1485	1	FALSE
UBERON:0002360	meninx	6	1	2.77	0.361011	0.149037	1	TRUE
UBERON:2000516	periventricular grey zone	57	22	26.34	0.835232	0.153194	1	TRUE
UBERON:0001997	olfactory epithelium	65	10	30.03	0.333	0.153896	1	TRUE
UBERON:0001707	nasal cavity	21	4	9.7	0.412371	0.155225	1	TRUE
GO:0005575	cellular_component	209	92	96.57	0.952677	0.155322	1	FALSE
UBERON:0010135	sensory circumventricular organ	469	156	216.71	0.719856	0.158793	1	TRUE
UBERON:0004752	palatoquadrate cartilage	26	9	12.01	0.749376	0.161135	1	FALSE
UBERON:0007277	presumptive hindbrain	375	136	173.27	0.784902	0.163641	1	TRUE
UBERON:0001890	forebrain	1935	746	894.09	0.834368	0.163718	1	TRUE
UBERON:0001074	pericardial cavity	380	162	175.58	0.922656	0.16667	1	FALSE
UBERON:0004117	pharyngeal pouch	49	19	22.64	0.839223	0.17171	1	FALSE
UBERON:2000603	valvula cerebelli	40	15	18.48	0.811688	0.171766	1	TRUE
UBERON:0000965	lens of camera-type eye	395	173	182.51	0.947893	0.176359	1	TRUE
UBERON:0005726	chemosensory system	760	271	351.17	0.771706	0.180957	1	TRUE
UBERON:0002546	cranial placode	873	332	403.38	0.823045	0.181506	1	FALSE
UBERON:0000483	epithelium	3734	1542	1725.34	0.893737	0.181518	1	FALSE
UBERON:0001849	membranous labyrinth	70	29	32.34	0.896722	0.182538	1	TRUE
UBERON:0007383	enveloping layer of ectoderm	178	66	82.25	0.802432	0.183236	1	FALSE
UBERON:0001897	dorsal plus ventral thalamus	673	229	310.97	0.736405	0.183742	1	TRUE
UBERON:0016888	transitional anatomical structure	1208	489	558.17	0.876077	0.187386	1	FALSE
UBERON:0003338	ganglion of peripheral nervous system	154	51	71.16	0.716695	0.191225	1	TRUE
UBERON:0005423	developing anatomical structure	4615	1946	2132.42	0.912578	0.191445	1	FALSE
UBERON:0005174	dorsal region element	1085	416	501.34	0.829776	0.192669	1	FALSE
UBERON:0002517	basicranium	33	13	15.25	0.852459	0.193881	1	FALSE
UBERON:0009663	telencephalic nucleus	18	6	8.32	0.721154	0.195755	1	TRUE
UBERON:0010170	region of neural crest	209	86	96.57	0.890546	0.197842	1	TRUE
UBERON:0005564	gonad primordium	8	2	3.7	0.540541	0.199952	1	FALSE
UBERON:0008781	blastodisc derived epiblast	57	20	26.34	0.759301	0.201092	1	FALSE
UBERON:0005103	mesonephric epithelium	670	285	309.58	0.920602	0.201371	1	FALSE
UBERON:2001269	regenerating fin/limb	13	4	6.01	0.665557	0.202044	1	FALSE
ZFA:0000092	axis (Danio)	291	127	134.46	0.944519	0.20303	1	FALSE
UBERON:0003114	pharyngeal arch 3	25	9	11.55	0.779221	0.20572	1	FALSE
UBERON:0003060	pronephric duct	663	281	306.35	0.917252	0.205922	1	FALSE
UBERON:0002680	regional part of metencephalon	430	182	198.69	0.916	0.209584	1	TRUE
UBERON:0004376	fin bone	84	34	38.81	0.876063	0.21465	1	FALSE
UBERON:0002268	main olfactory organ	551	196	254.6	0.769835	0.219467	1	TRUE
UBERON:0010134	secretory circumventricular organ	478	160	220.87	0.724408	0.220368	1	TRUE
UBERON:0001899	epithalamus	564	185	260.6	0.7099	0.224539	1	TRUE
UBERON:0002757	regional part of epithalamus	546	179	252.29	0.709501	0.225077	1	TRUE
UBERON:0003920	venous blood vessel	259	96	119.67	0.802206	0.225149	1	FALSE
UBERON:0005902	occipital region	762	330	352.09	0.93726	0.226864	1	FALSE
UBERON:0001003	skin epidermis	357	130	164.96	0.78807	0.228728	1	FALSE
UBERON:0003067	dorsolateral placode	561	206	259.22	0.794692	0.229458	1	FALSE
UBERON:2000212	granular eminence	15	5	6.93	0.721501	0.230784	1	TRUE
UBERON:0000154	posterior region of body	299	117	138.16	0.846844	0.235318	1	FALSE
UBERON:0002538	hatching gland	231	94	106.74	0.880645	0.236419	1	FALSE
UBERON:0002192	ventricular system choroidal fissure	40	12	18.48	0.649351	0.23765	1	TRUE
UBERON:0007292	presumptive rhombomere 5	26	7	12.01	0.582848	0.237877	1	TRUE
UBERON:0005366	olfactory lobe	134	47	61.92	0.759044	0.238148	1	TRUE
UBERON:0004904	nerve connecting eye with brain	24	9	11.09	0.811542	0.238325	1	TRUE
UBERON:2000694	ceratobranchial 5 tooth	17	6	7.86	0.763359	0.238361	1	FALSE
UBERON:0001013	adipose tissue	5	1	2.31	0.4329	0.238445	1	FALSE
UBERON:0003856	odontogenic mesenchyme	5	1	2.31	0.4329	0.238445	1	FALSE
UBERON:2000522	inferior hyohyoid	5	1	2.31	0.4329	0.238445	1	FALSE
UBERON:0004022	embryonic neuroepithelium	82	30	37.89	0.791766	0.239671	1	TRUE
ZFA:0005491	optic furrow (Danio)	10	3	4.62	0.649351	0.24102	1	TRUE
UBERON:0004479	musculature of trunk	750	316	346.55	0.911845	0.24154	1	FALSE
UBERON:0000026	appendage	1470	649	679.23	0.955494	0.24537	1	FALSE
UBERON:0007376	outer epithelium	357	130	164.96	0.78807	0.246802	1	FALSE
UBERON:0003063	prechordal plate	386	164	178.36	0.919489	0.24939	1	FALSE
UBERON:0011085	palatoquadrate arch	56	22	25.88	0.850077	0.251524	1	FALSE
UBERON:2000004	anterior axial hypoblast	108	46	49.9	0.921844	0.254978	1	FALSE
UBERON:0010536	nephron progenitor	17	6	7.86	0.763359	0.256538	1	FALSE
UBERON:0009955	neurogenic placode	822	313	379.82	0.824075	0.257778	1	FALSE
UBERON:4000170	median fin skeleton	30	11	13.86	0.793651	0.258517	1	FALSE
UBERON:0000941	cranial nerve II	24	9	11.09	0.811542	0.25878	1	TRUE
UBERON:0000307	blastula	85	34	39.28	0.86558	0.272208	1	FALSE
UBERON:0003082	myotome	735	309	339.62	0.90984	0.272758	1	FALSE
UBERON:0000480	anatomical group	5890	2452	2721.55	0.900957	0.27432	1	FALSE
UBERON:0002005	enteric nervous system	12	4	5.54	0.722022	0.275185	1	TRUE
UBERON:0003117	pharyngeal arch 6	12	4	5.54	0.722022	0.275185	1	FALSE
UBERON:0007811	craniocervical region	3861	1617	1784.02	0.90638	0.275265	1	FALSE
UBERON:0004852	cardiovascular system endothelium	26	10	12.01	0.832639	0.277056	1	FALSE
UBERON:0010316	germ layer / neural crest	2778	1139	1283.61	0.887341	0.279223	1	FALSE
UBERON:2000555	opercular flap	35	14	16.17	0.865801	0.286351	1	FALSE
UBERON:0005290	myelencephalon	160	50	73.93	0.676315	0.286677	1	TRUE
UBERON:0006934	sensory epithelium	85	18	39.28	0.458248	0.287004	1	TRUE
UBERON:0003898	skeletal muscle tissue of trunk	101	33	46.67	0.707092	0.287877	1	FALSE
UBERON:0002514	intramembranous bone	118	44	54.52	0.807043	0.288238	1	FALSE
UBERON:0002946	regional part of cerebellum	79	28	36.5	0.767123	0.288476	1	TRUE
UBERON:2007032	midbrain neural rod	55	18	25.41	0.708383	0.288604	1	TRUE
UBERON:0000440	trabecula	27	6	12.48	0.480769	0.288713	1	FALSE
UBERON:0009722	entire pharyngeal arch endoderm	29	7	13.4	0.522388	0.288722	1	FALSE
UBERON:0002532	epiblast (generic)	57	20	26.34	0.759301	0.288727	1	FALSE
UBERON:0003113	dermatocranium	48	18	22.18	0.811542	0.288976	1	FALSE
UBERON:0007828	girdle bone/zone	71	29	32.81	0.883877	0.289018	1	FALSE
UBERON:0006603	presumptive mesoderm	40	15	18.48	0.811688	0.289056	1	FALSE
UBERON:0002430	lateral hypothalamic area	15	4	6.93	0.577201	0.28912	1	TRUE
UBERON:2001903	ceratobranchial 5 element	18	6	8.32	0.721154	0.289191	1	FALSE
UBERON:0002198	neurohypophysis	9	2	4.16	0.480769	0.289209	1	TRUE
UBERON:0013765	digestive system element	1108	510	511.97	0.996152	0.289212	1	FALSE
UBERON:0007567	regenerating anatomical structure	13	4	6.01	0.665557	0.289226	1	FALSE
UBERON:2001516	ceratobranchial cartilage	13	4	6.01	0.665557	0.289226	1	FALSE
UBERON:2000165	inferior lobe	15	5	6.93	0.721501	0.289235	1	TRUE
UBERON:0011823	dense connective tissue	6	1	2.77	0.361011	0.289253	1	FALSE
UBERON:0010358	arch of centrum of vertebra	8	2	3.7	0.540541	0.289262	1	FALSE
UBERON:0000946	cardial valve	10	3	4.62	0.649351	0.289271	1	FALSE
UBERON:0003978	valve	10	3	4.62	0.649351	0.289271	1	FALSE
UBERON:0010409	eye surface	9	3	4.16	0.721154	0.289324	1	TRUE
UBERON:0012430	tunica fibrosa of eyeball	9	3	4.16	0.721154	0.289324	1	TRUE
UBERON:0001833	lip	6	2	2.77	0.722022	0.289368	1	FALSE
UBERON:2000364	hypural	6	2	2.77	0.722022	0.289368	1	FALSE
UBERON:2001137	ventral tooth row	8	3	3.7	0.810811	0.289377	1	FALSE
UBERON:2001143	tooth 4V	8	3	3.7	0.810811	0.289377	1	FALSE
UBERON:0001854	saccule of membranous labyrinth	5	2	2.31	0.865801	0.289421	1	TRUE
UBERON:0003729	mouth mucosa	20	9	9.24	0.974026	0.289429	1	FALSE
UBERON:0003111	sphenoid region	13	6	6.01	0.998336	0.289456	1	FALSE
UBERON:2000392	median tuberal portion	75	25	34.65	0.721501	0.291609	1	TRUE
UBERON:0011609	ceratohyal element	43	15	19.87	0.754907	0.292574	1	FALSE
UBERON:0011242	ethmoid cartilage	28	11	12.94	0.850077	0.293161	1	FALSE
UBERON:0006320	inferior oblique extraocular muscle	7	2	3.23	0.619195	0.293302	1	TRUE
UBERON:2001053	future internal carotid artery	7	2	3.23	0.619195	0.293302	1	FALSE
UBERON:2001364	hemal spine	7	2	3.23	0.619195	0.293302	1	FALSE
UBERON:0005253	head mesenchyme	172	68	79.47	0.855669	0.297599	1	FALSE
UBERON:0010710	pectoral fin skeleton	108	44	49.9	0.881764	0.29955	1	FALSE
UBERON:0008907	dermal bone	118	44	54.52	0.807043	0.301731	1	FALSE
UBERON:0000162	cloaca	106	39	48.98	0.796243	0.30189	1	FALSE
UBERON:2000307	vestibulolateralis lobe	24	9	11.09	0.811542	0.304146	1	TRUE
UBERON:0013702	body proper	4705	1983	2174	0.912144	0.304462	1	FALSE
UBERON:0007100	primary circulatory organ	379	162	175.12	0.92508	0.306883	1	FALSE
UBERON:0007524	dense mesenchyme tissue	652	270	301.26	0.896236	0.318036	1	FALSE
UBERON:0003066	pharyngeal arch 2	143	52	66.07	0.787044	0.320452	1	FALSE
UBERON:2000058	polster	346	148	159.87	0.925752	0.323245	1	FALSE
UBERON:0001774	skeletal muscle of trunk	750	316	346.55	0.911845	0.326381	1	FALSE
UBERON:0000924	ectoderm	2095	834	968.02	0.861552	0.327765	1	FALSE
UBERON:0000468	multi-cellular organism	7604	3362	3513.52	0.956875	0.328593	1	FALSE
UBERON:0003075	neural plate	710	306	328.06	0.932756	0.329185	1	TRUE
UBERON:2005409	pars superior ear	55	24	25.41	0.94451	0.329656	1	TRUE
UBERON:0009581	midbrain mantle layer	266	105	122.91	0.854284	0.331782	1	TRUE
UBERON:0002554	regional part of superior colliculus	57	22	26.34	0.835232	0.333083	1	TRUE
UBERON:0005389	transparent eye structure	395	173	182.51	0.947893	0.333408	1	TRUE
UBERON:0004768	bone of lower jaw	20	8	9.24	0.865801	0.333825	1	FALSE
UBERON:0000964	cornea	9	3	4.16	0.721154	0.333845	1	TRUE
UBERON:0003930	atrioventricular canal endocardium	9	3	4.16	0.721154	0.333845	1	FALSE
UBERON:0005377	olfactory bulb glomerular layer	9	3	4.16	0.721154	0.333845	1	TRUE
UBERON:2007051	ventral interhyoideus	9	3	4.16	0.721154	0.333845	1	FALSE
UBERON:2000630	caudal parvocellular preoptic nucleus	16	7	7.39	0.947226	0.334027	1	TRUE
UBERON:0000083	mesonephric tubule	670	285	309.58	0.920602	0.341912	1	FALSE
UBERON:0002050	embryonic structure	4135	1752	1910.63	0.916975	0.342597	1	FALSE
UBERON:0005305	thyroid follicle	18	7	8.32	0.841346	0.352054	1	FALSE
UBERON:2005010	mid cerebral vein	18	7	8.32	0.841346	0.352054	1	FALSE
UBERON:0011164	neurocranium bone	21	9	9.7	0.927835	0.352263	1	FALSE
UBERON:0012360	bone of jaw	36	15	16.63	0.901984	0.353658	1	FALSE
UBERON:0000119	cell layer	3736	1542	1726.26	0.893261	0.35415	1	FALSE
UBERON:0002082	cardiac ventricle	70	30	32.34	0.927644	0.354637	1	FALSE
UBERON:0003052	midbrain-hindbrain boundary	331	146	152.94	0.954623	0.359017	1	TRUE
UBERON:0003053	ventricular zone	331	146	152.94	0.954623	0.359017	1	TRUE
UBERON:0015212	lateral structure	3543	1497	1637.09	0.914427	0.361604	1	FALSE
UBERON:0000926	mesoderm	1366	583	631.18	0.923667	0.362003	1	FALSE
UBERON:0000922	embryo	4135	1752	1910.63	0.916975	0.365032	1	FALSE
UBERON:0000349	limbic system	329	117	152.02	0.769636	0.365389	1	TRUE
UBERON:2001304	vagal ganglion 3	11	4	5.08	0.787402	0.365839	1	TRUE
UBERON:0004582	venous system	259	96	119.67	0.802206	0.367417	1	FALSE
UBERON:0005496	neural tube lateral wall	269	106	124.29	0.852844	0.368355	1	TRUE
UBERON:0004375	bone of free limb or fin	73	30	33.73	0.889416	0.369476	1	FALSE
CL:0000402	CNS interneuron	41	12	18.94	0.63358	0.370372	1	TRUE
UBERON:0000931	proctodeum	39	12	18.02	0.665927	0.370531	1	FALSE
UBERON:0016566	pit	39	12	18.02	0.665927	0.370531	1	FALSE
UBERON:0012465	lumen of terminal part of digestive tract	41	13	18.94	0.686378	0.370543	1	FALSE
UBERON:0004755	skeletal tissue	44	16	20.33	0.787014	0.37082	1	FALSE
UBERON:0001421	pectoral girdle region	76	31	35.12	0.882688	0.370854	1	FALSE
UBERON:0012475	skeleton of pectoral complex	76	31	35.12	0.882688	0.370854	1	FALSE
UBERON:0007285	presumptive paraxial mesoderm	26	9	12.01	0.749376	0.371046	1	FALSE
UBERON:0006859	swim bladder bud	43	17	19.87	0.855561	0.37107	1	FALSE
UBERON:2001089	myoseptum	49	20	22.64	0.883392	0.371109	1	FALSE
UBERON:0002064	common cardinal vein	38	15	17.56	0.854214	0.371124	1	FALSE
UBERON:0000484	simple cuboidal epithelium	18	7	8.32	0.841346	0.371337	1	FALSE
UBERON:0010537	mesonephric nephron progenitor	15	6	6.93	0.865801	0.371403	1	FALSE
UBERON:4400005	fin ray	15	6	6.93	0.865801	0.371403	1	FALSE
ZFA:0000297	vagal lobe (Danio)	15	6	6.93	0.865801	0.371403	1	TRUE
UBERON:0002464	nerve trunk	35	14	16.17	0.865801	0.371753	1	TRUE
UBERON:2007015	posterior presumptive neural plate	377	138	174.2	0.792193	0.376158	1	TRUE
UBERON:0010000	multicellular anatomical structure	7605	3363	3513.98	0.957034	0.378283	1	FALSE
UBERON:0000383	musculature of body	1156	512	534.14	0.95855	0.378306	1	FALSE
UBERON:0001015	musculature	1156	512	534.14	0.95855	0.380971	1	FALSE
UBERON:0002328	notochord	756	329	349.32	0.94183	0.381477	1	FALSE
UBERON:0002037	cerebellum	403	172	186.21	0.923688	0.382726	1	TRUE
UBERON:0004572	arterial system	258	111	119.21	0.93113	0.387415	1	FALSE
UBERON:0015228	circulatory organ	379	162	175.12	0.92508	0.38842	1	FALSE
UBERON:0000061	anatomical structure	7606	3364	3514.45	0.957191	0.391082	1	FALSE
UBERON:2001305	vagal ganglion 4	13	5	6.01	0.831947	0.392212	1	TRUE
UBERON:0002531	paired fin bud	335	143	154.79	0.923832	0.393501	1	FALSE
UBERON:0000955	brain	3255	1359	1504.01	0.903584	0.395296	1	TRUE
UBERON:0002406	pericardial sac	380	162	175.58	0.922656	0.395769	1	FALSE
UBERON:0006553	renal duct	669	285	309.12	0.921972	0.399143	1	FALSE
UBERON:0000925	endoderm	272	109	125.68	0.867282	0.409335	1	FALSE
UBERON:0010285	midbrain basal plate	266	105	122.91	0.854284	0.413523	1	TRUE
UBERON:2000426	rostral parvocellular preoptic nucleus	27	12	12.48	0.961538	0.414779	1	TRUE
UBERON:0004357	paired limb/fin bud	340	147	157.1	0.93571	0.415208	1	FALSE
UBERON:0000078	mixed ectoderm/mesoderm/endoderm-derived structure	95	37	43.9	0.842825	0.415949	1	FALSE
UBERON:0012463	cloacal lumen	41	13	18.94	0.686378	0.416159	1	FALSE
UBERON:0010713	paired fin skeleton	108	44	49.9	0.881764	0.41616	1	FALSE
UBERON:0010363	endochondral element	69	26	31.88	0.815558	0.416169	1	FALSE
UBERON:2001371	pancreatic system	300	133	138.62	0.959458	0.416198	1	FALSE
UBERON:0003112	olfactory region	57	22	26.34	0.835232	0.4165	1	FALSE
UBERON:0007829	pectoral girdle bone	71	29	32.81	0.883877	0.416612	1	FALSE
UBERON:0001133	cardiac muscle tissue	39	15	18.02	0.832408	0.416782	1	FALSE
UBERON:2000318	brainstem and spinal white matter	26	9	12.01	0.749376	0.416784	1	TRUE
UBERON:4000167	caudal fin skeleton	26	10	12.01	0.832639	0.416997	1	FALSE
UBERON:0011241	ethmoid region	28	11	12.94	0.850077	0.417013	1	FALSE
UBERON:0000126	cranial nerve nucleus	32	13	14.79	0.878972	0.417045	1	TRUE
UBERON:2000182	central caudal thalamic nucleus	19	7	8.78	0.797267	0.417047	1	TRUE
UBERON:0004573	systemic artery	126	57	58.22	0.979045	0.417164	1	FALSE
UBERON:0001862	vestibular labyrinth	37	16	17.1	0.935673	0.417192	1	TRUE
UBERON:0006321	superior oblique extraocular muscle	6	2	2.77	0.722022	0.417261	1	TRUE
UBERON:0009611	midbrain neural plate	6	2	2.77	0.722022	0.417261	1	TRUE
UBERON:2000712	I-YSL	6	2	2.77	0.722022	0.417261	1	FALSE
UBERON:0009497	epithelium of foregut-midgut junction	20	9	9.24	0.974026	0.417374	1	FALSE
UBERON:2001052	primordial hindbrain channel	13	6	6.01	0.998336	0.417423	1	FALSE
UBERON:0010371	ecto-epithelium	2742	1130	1266.97	0.891892	0.420584	1	FALSE
CL:0000007	early embryonic cell	104	46	48.05	0.957336	0.42153	1	FALSE
UBERON:0007269	pectoral appendage musculature	568	260	262.45	0.990665	0.433105	1	FALSE
UBERON:0013754	integumentary system layer	17	7	7.86	0.890585	0.434128	1	FALSE
UBERON:0003064	intermediate mesoderm	93	41	42.97	0.954154	0.434685	1	FALSE
UBERON:0002020	gray matter	473	173	218.56	0.791545	0.437292	1	TRUE
UBERON:0003128	cranium	813	353	375.66	0.939679	0.43999	1	FALSE
UBERON:0005090	muscle structure	834	353	385.36	0.916027	0.44035	1	FALSE
UBERON:0001005	respiratory airway	1377	607	636.26	0.954013	0.440662	1	FALSE
UBERON:0001895	metencephalon	431	183	199.15	0.918905	0.442359	1	TRUE
UBERON:0013700	axial musculature	156	56	72.08	0.776915	0.44504	1	FALSE
UBERON:2000033	intermediate cell mass of mesoderm	248	105	114.59	0.91631	0.446639	1	FALSE
UBERON:0004151	cardiac chamber	79	31	36.5	0.849315	0.447694	1	FALSE
UBERON:0007304	appendage vasculature	121	51	55.91	0.91218	0.447836	1	FALSE
UBERON:0001703	neurocranium	78	32	36.04	0.887902	0.448056	1	FALSE
UBERON:0003277	skeleton of upper jaw	56	22	25.88	0.850077	0.448099	1	FALSE
UBERON:0010741	bone of pectoral complex	73	30	33.73	0.889416	0.448134	1	FALSE
UBERON:0002090	postcranial axial skeleton	38	15	17.56	0.854214	0.448426	1	FALSE
UBERON:0001840	semicircular canal	51	22	23.57	0.93339	0.448671	1	TRUE
UBERON:0002518	otolith organ	32	14	14.79	0.946586	0.448864	1	TRUE
UBERON:2000608	ventral transverse	8	3	3.7	0.810811	0.448886	1	FALSE
UBERON:0014793	musculature of pectoral complex	568	260	262.45	0.990665	0.45668	1	FALSE
UBERON:0006238	future brain	480	183	221.79	0.825105	0.462029	1	TRUE
UBERON:0000966	retina	1547	619	714.81	0.865964	0.463076	1	TRUE
UBERON:0007271	appendage musculature	573	260	264.76	0.982021	0.463468	1	FALSE
UBERON:2000084	yolk	76	33	35.12	0.939636	0.466317	1	FALSE
UBERON:0005721	pronephric mesoderm	46	20	21.25	0.941176	0.466659	1	FALSE
UBERON:0000465	material anatomical entity	7606	3364	3514.45	0.957191	0.470896	1	FALSE
UBERON:0003108	suspensorium	66	25	30.5	0.819672	0.471731	1	FALSE
UBERON:0005805	dorsal aorta	123	55	56.83	0.967799	0.472743	1	FALSE
UBERON:0003894	liver primordium	20	9	9.24	0.974026	0.473186	1	FALSE
UBERON:0007497	developing epithelial placode	2419	1025	1117.73	0.917037	0.481867	1	FALSE
UBERON:0003921	pancreas primordium	147	61	67.92	0.898115	0.490805	1	FALSE
UBERON:0003058	hypochord	125	53	57.76	0.91759	0.49147	1	FALSE
UBERON:2001303	vagal ganglion 2	12	5	5.54	0.902527	0.492755	1	TRUE
UBERON:0008897	fin	1388	623	641.34	0.971404	0.493498	1	FALSE
UBERON:0013701	main body axis	4731	1991	2186.02	0.910788	0.49625	1	FALSE
UBERON:0005058	hemolymphoid system gland	40	18	18.48	0.974026	0.503822	1	FALSE
UBERON:0005729	pectoral appendage field	27	12	12.48	0.961538	0.505708	1	FALSE
UBERON:2000459	ventromedial thalamic nucleus	14	6	6.47	0.927357	0.509398	1	TRUE
UBERON:2001257	medial floor plate	14	6	6.47	0.927357	0.509398	1	TRUE
UBERON:0005291	embryonic tissue	3463	1457	1600.12	0.910557	0.513901	1	FALSE
UBERON:0000058	duct	685	292	316.51	0.922562	0.514891	1	FALSE
UBERON:0004716	conceptus	4135	1752	1910.63	0.916975	0.517235	1	FALSE
UBERON:0001017	central nervous system	3623	1512	1674.05	0.903199	0.52176	1	TRUE
UBERON:0012274	columnar epithelium	2483	1044	1147.3	0.909963	0.523066	1	FALSE
UBERON:0012275	meso-epithelium	2185	904	1009.61	0.895395	0.523361	1	FALSE
UBERON:0002240	spinal cord	1078	414	498.1	0.831158	0.527885	1	TRUE
UBERON:0006914	squamous epithelium	1017	400	469.92	0.851209	0.52965	1	FALSE
UBERON:0005177	trunk region element	2213	971	1022.54	0.949596	0.530828	1	FALSE
UBERON:0002097	skin of body	364	132	168.19	0.784827	0.533983	1	FALSE
UBERON:0000076	external ectoderm	412	156	190.37	0.819457	0.534164	1	FALSE
UBERON:0001690	ear	502	202	231.96	0.87084	0.534622	1	TRUE
UBERON:0005911	endo-epithelium	344	131	158.95	0.824159	0.534902	1	FALSE
UBERON:0006071	caudal region	295	116	136.31	0.851001	0.535757	1	FALSE
UBERON:0011595	jaw region	138	61	63.76	0.956713	0.535814	1	FALSE
UBERON:0010499	pseudostratified ciliated columnar epithelium	65	10	30.03	0.333	0.535841	1	FALSE
UBERON:0004061	neural tube mantle layer	266	105	122.91	0.854284	0.536027	1	TRUE
UBERON:0000915	thoracic segment of trunk	414	175	191.29	0.914841	0.536175	1	FALSE
UBERON:0002950	regional part of midbrain	1313	593	606.69	0.977435	0.536302	1	TRUE
UBERON:2001471	posterior lateral line system	122	42	56.37	0.745077	0.536438	1	TRUE
UBERON:2001256	lateral floor plate	18	8	8.32	0.961538	0.53672	1	TRUE
UBERON:0005358	ventricle of nervous system	94	33	43.43	0.759843	0.536866	1	TRUE
UBERON:0000490	unilaminar epithelium	2677	1114	1236.94	0.90061	0.536915	1	FALSE
UBERON:0006331	brainstem nucleus	110	41	50.83	0.80661	0.536929	1	TRUE
UBERON:2007025	midbrain neural keel	138	55	63.76	0.86261	0.537041	1	TRUE
UBERON:0003072	optic cup	236	101	109.05	0.926181	0.53711	1	FALSE
UBERON:0000089	hypoblast (generic)	184	77	85.02	0.905669	0.537117	1	FALSE
UBERON:2007002	ventro-rostral cluster	21	2	9.7	0.206186	0.537165	1	TRUE
UBERON:2001470	anterior lateral line	31	7	14.32	0.488827	0.537205	1	TRUE
CL:0000117	CNS neuron (sensu Vertebrata)	41	12	18.94	0.63358	0.537245	1	TRUE
UBERON:2007003	ventro-caudal cluster	19	2	8.78	0.22779	0.537264	1	TRUE
UBERON:0010522	replacement element	77	29	35.58	0.815065	0.537281	1	FALSE
UBERON:2000088	YSL	510	237	235.65	1.00573	0.537334	1	FALSE
UBERON:0006866	terminal part of digestive tract	41	13	18.94	0.686378	0.537352	1	FALSE
UBERON:2002103	ceratobranchial series	37	12	17.1	0.701754	0.537443	1	FALSE
CL:0000000	cell	209	92	96.57	0.952677	0.53749	1	FALSE
UBERON:0003947	brain ventricle/choroid plexus	55	21	25.41	0.826446	0.537515	1	TRUE
UBERON:0004086	brain ventricle	55	21	25.41	0.826446	0.537515	1	TRUE
UBERON:0005282	ventricular system of brain	55	21	25.41	0.826446	0.537515	1	TRUE
UBERON:0002473	intercerebral commissure	16	3	7.39	0.405954	0.537519	1	TRUE
UBERON:2000597	telencephalic tracts	16	3	7.39	0.405954	0.537519	1	TRUE
UBERON:0002322	periventricular nucleus	22	6	10.17	0.589971	0.537543	1	TRUE
ZFA:0007070	otic sensory epithelium (Danio)	15	3	6.93	0.4329	0.537568	1	TRUE
UBERON:0012075	replacement bone	56	22	25.88	0.850077	0.537572	1	FALSE
UBERON:0004741	cleithrum	71	29	32.81	0.883877	0.537579	1	FALSE
CL:0000003	cell	207	92	95.65	0.96184	0.537591	1	FALSE
UBERON:0001019	nerve fasciculus	25	8	11.55	0.692641	0.537608	1	TRUE
UBERON:0002143	dorsal tegmental nucleus	14	3	6.47	0.463679	0.537617	1	TRUE
UBERON:0014891	brainstem white matter	26	9	12.01	0.749376	0.537665	1	TRUE
UBERON:0011590	commissure of diencephalon	13	3	6.01	0.499168	0.537666	1	TRUE
UBERON:0007293	presumptive rhombomere 6	15	4	6.93	0.577201	0.537675	1	TRUE
UBERON:0004123	myocardial layer	8	1	3.7	0.27027	0.5377	1	FALSE
UBERON:0005412	optic fissure	10	2	4.62	0.4329	0.537708	1	FALSE
UBERON:0016855	ventral part of optic cup	10	2	4.62	0.4329	0.537708	1	FALSE
UBERON:2001239	ceratobranchial 5 bone	18	6	8.32	0.721154	0.53774	1	FALSE
UBERON:0001473	lymphatic vessel	7	1	3.23	0.309598	0.537749	1	FALSE
UBERON:2002215	otic vesicle protrusion	7	1	3.23	0.309598	0.537749	1	FALSE
UBERON:0003913	tooth-like structure	22	8	10.17	0.786627	0.537756	1	FALSE
UBERON:0003086	caudal artery	9	2	4.16	0.480769	0.537757	1	FALSE
UBERON:0001727	taste bud	11	3	5.08	0.590551	0.537765	1	TRUE
UBERON:0001986	endothelium	26	10	12.01	0.832639	0.537772	1	FALSE
UBERON:0000127	facial nucleus	15	5	6.93	0.721501	0.537781	1	TRUE
UBERON:0006337	distal early tubule	15	5	6.93	0.721501	0.537781	1	FALSE
UBERON:0003918	kidney mesenchyme	17	6	7.86	0.763359	0.537789	1	FALSE
UBERON:0007685	region of nephron tubule	32	13	14.79	0.878972	0.537796	1	FALSE
UBERON:0006600	presumptive enteric nervous system	6	1	2.77	0.361011	0.537798	1	FALSE
UBERON:2000324	caudal periventricular hypothalamus	34	14	15.71	0.891152	0.537804	1	TRUE
UBERON:0013746	basibranchial element	7	2	3.23	0.619195	0.537855	1	FALSE
UBERON:0007124	pharyngeal pouch 3	9	3	4.16	0.721154	0.537863	1	FALSE
UBERON:4000166	anal fin skeleton	9	3	4.16	0.721154	0.537863	1	FALSE
UBERON:0001289	descending limb of loop of Henle	24	10	11.09	0.901713	0.537871	1	FALSE
UBERON:0004202	kidney outer medulla outer stripe	24	10	11.09	0.901713	0.537871	1	FALSE
UBERON:0006542	outer medulla outer stripe loop of henle	24	10	11.09	0.901713	0.537871	1	FALSE
UBERON:0009035	renal straight tubule	24	10	11.09	0.901713	0.537871	1	FALSE
UBERON:0004134	proximal tubule	26	11	12.01	0.915903	0.537879	1	FALSE
UBERON:0005075	forebrain-midbrain boundary	15	6	6.93	0.865801	0.537888	1	TRUE
UBERON:2001129	pharyngeal pouches 2-6	15	6	6.93	0.865801	0.537888	1	FALSE
UBERON:2000209	lateral preglomerular nucleus	6	2	2.77	0.722022	0.537905	1	TRUE
UBERON:2001893	hypobranchial element	6	2	2.77	0.722022	0.537905	1	FALSE
UBERON:0005420	pelvic appendage bud	8	3	3.7	0.810811	0.537913	1	FALSE
UBERON:0006532	oblique extraocular muscle	8	3	3.7	0.810811	0.537913	1	TRUE
UBERON:0007123	pharyngeal pouch 2	10	4	4.62	0.865801	0.537921	1	FALSE
UBERON:0011608	hyomandibular element	18	8	8.32	0.961538	0.537953	1	FALSE
UBERON:0000059	large intestine	5	2	2.31	0.865801	0.537954	1	FALSE
UBERON:0002788	anterior nuclear group	5	2	2.31	0.865801	0.537954	1	TRUE
UBERON:0006793	deep layer of superior colliculus	5	2	2.31	0.865801	0.537954	1	TRUE
UBERON:2000580	rostral preglomerular nucleus	5	2	2.31	0.865801	0.537954	1	TRUE
UBERON:2005410	pars inferior ear	5	2	2.31	0.865801	0.537954	1	TRUE
UBERON:2000647	dorsal caudal thalamic nucleus	7	3	3.23	0.928793	0.537962	1	TRUE
UBERON:0002370	thymus	37	17	17.1	0.994152	0.537977	1	FALSE
UBERON:0000933	pharyngeal muscle	11	5	5.08	0.984252	0.537978	1	FALSE
UBERON:0009841	upper rhombic lip	11	5	5.08	0.984252	0.537978	1	TRUE
ZFA:0001065	lateral mesoderm (Danio)	11	5	5.08	0.984252	0.537978	1	FALSE
UBERON:0001857	anterior semicircular duct	6	3	2.77	1.08303	0.538011	1	TRUE
UBERON:0003085	ventral aorta	6	3	2.77	1.08303	0.538011	1	FALSE
UBERON:0006783	layer of superior colliculus	6	3	2.77	1.08303	0.538011	1	TRUE
UBERON:0016549	central nervous system white matter layer	6	3	2.77	1.08303	0.538011	1	TRUE
UBERON:0003413	pectoral appendage bud mesenchyme	8	4	3.7	1.08108	0.538019	1	FALSE
UBERON:0003901	horizontal septum	8	4	3.7	1.08108	0.538019	1	FALSE
UBERON:2001228	pharyngeal arch 3 skeleton	8	4	3.7	1.08108	0.538019	1	FALSE
UBERON:0004043	semicircular canal ampulla	10	5	4.62	1.08225	0.538027	1	TRUE
UBERON:0002925	trigeminal nucleus	12	6	5.54	1.08303	0.538035	1	TRUE
UBERON:0001843	lateral semicircular canal	14	7	6.47	1.08192	0.538043	1	TRUE
UBERON:0002196	adenohypophysis	29	14	13.4	1.04478	0.538051	1	TRUE
UBERON:0001858	posterior semicircular duct	7	4	3.23	1.23839	0.538068	1	TRUE
UBERON:0002063	sinus venosus	7	4	3.23	1.23839	0.538068	1	FALSE
UBERON:0003083	trunk neural crest	9	5	4.16	1.20192	0.538076	1	TRUE
UBERON:0005057	immune organ	1286	595	594.21	1.00133	0.538092	1	FALSE
UBERON:0004277	eye muscle	28	14	12.94	1.08192	0.5381	1	TRUE
UBERON:0001780	spinal nerve	10	6	4.62	1.2987	0.538134	1	TRUE
UBERON:0011695	embryonic cardiovascular system	25	13	11.55	1.12554	0.538141	1	FALSE
UBERON:0003105	dorsal lateral plate region	24	15	11.09	1.35257	0.538404	1	FALSE
UBERON:0010230	eyeball of camera-type eye	1802	737	832.64	0.885136	0.53873	1	TRUE
UBERON:0002100	trunk	2643	1153	1221.23	0.94413	0.541808	1	FALSE
UBERON:0002105	vestibulo-auditory system	532	211	245.82	0.858352	0.543057	1	TRUE
UBERON:2007014	anterior presumptive neural plate	152	59	70.23	0.840097	0.544023	1	TRUE
UBERON:0003914	epithelial tube	2363	991	1091.85	0.907634	0.544298	1	FALSE
AEO:0000217	migrating developing tissue	750	316	346.55	0.911845	0.545657	1	FALSE
UBERON:0000485	columnar epithelium	2483	1044	1147.3	0.909963	0.547262	1	FALSE
UBERON:0001048	primordium	2645	1119	1222.15	0.9156	0.547766	1	FALSE
UBERON:0002275	reticular formation	26	12	12.01	0.999167	0.548386	1	TRUE
UBERON:0007651	anatomical junction	364	163	168.19	0.969142	0.550464	1	FALSE
UBERON:2007024	anterior neural keel	265	101	122.45	0.824826	0.553364	1	TRUE
UBERON:0000077	mixed endoderm/mesoderm-derived structure	263	104	121.52	0.855826	0.554005	1	FALSE
UBERON:2007026	forebrain neural keel	91	32	42.05	0.760999	0.555255	1	TRUE
UBERON:2000707	ventral zone	39	11	18.02	0.610433	0.555746	1	TRUE
UBERON:0007272	pectoral appendage skeleton	108	44	49.9	0.881764	0.555918	1	FALSE
UBERON:0005421	pectoral appendage apical ectodermal ridge	56	20	25.88	0.772798	0.555927	1	FALSE
UBERON:0003079	floor plate	246	108	113.67	0.950119	0.555943	1	TRUE
UBERON:0002377	muscle of neck	33	10	15.25	0.655738	0.556029	1	FALSE
UBERON:2001898	ceratobranchial element	37	12	17.1	0.701754	0.556053	1	FALSE
UBERON:2000488	ceratobranchial bone	27	8	12.48	0.641026	0.556152	1	FALSE
UBERON:0007389	paired limb/fin cartilage	42	15	19.41	0.772798	0.556162	1	FALSE
UBERON:0004908	upper digestive tract	29	9	13.4	0.671642	0.556164	1	FALSE
UBERON:0010719	girdle skeleton	76	31	35.12	0.882688	0.556207	1	FALSE
UBERON:0011152	dorsal hyoid arch skeleton	38	14	17.56	0.797267	0.556298	1	FALSE
UBERON:0006596	presumptive blood	25	9	11.55	0.779221	0.556459	1	FALSE
UBERON:2001076	intestinal bulb	226	102	104.43	0.976731	0.556472	1	FALSE
UBERON:2000199	dorsal periventricular hypothalamus	24	9	11.09	0.811542	0.556532	1	TRUE
UBERON:0000988	pons	34	14	15.71	0.891152	0.556592	1	TRUE
UBERON:0003062	primitive knot	77	35	35.58	0.983699	0.556773	1	FALSE
UBERON:0002349	myocardium	31	14	14.32	0.977654	0.556813	1	FALSE
UBERON:2000542	medial column	5	2	2.31	0.865801	0.556815	1	TRUE
UBERON:0006215	rhombic lip	11	5	5.08	0.984252	0.556851	1	TRUE
UBERON:0004745	parasphenoid	13	6	6.01	0.998336	0.556864	1	FALSE
UBERON:0001807	paravertebral ganglion	6	3	2.77	1.08303	0.556901	1	TRUE
UBERON:0003924	ventral pancreatic bud	6	3	2.77	1.08303	0.556901	1	FALSE
UBERON:0004721	crista ampullaris	10	5	4.62	1.08225	0.556925	1	TRUE
UBERON:2000610	vertical myoseptum	16	8	7.39	1.08254	0.556961	1	FALSE
UBERON:0001925	ventral lateral nucleus	5	3	2.31	1.2987	0.556974	1	TRUE
UBERON:0004493	cardiac muscle tissue of myocardium	8	5	3.7	1.35135	0.557072	1	FALSE
UBERON:0002294	biliary system	10	6	4.62	1.2987	0.557084	1	FALSE
UBERON:0009910	posterior lateral plate mesoderm	74	36	34.19	1.05294	0.557154	1	FALSE
UBERON:0002087	atrioventricular canal	28	15	12.94	1.1592	0.557193	1	FALSE
UBERON:0003100	female organism	49	27	22.64	1.19258	0.55756	1	FALSE
UBERON:0010133	neuroendocrine gland	559	198	258.29	0.76658	0.558277	1	TRUE
UBERON:0008193	pneumatized bone	34	17	15.71	1.08211	0.559446	1	FALSE
UBERON:0006984	anatomical surface	3389	1453	1565.93	0.927883	0.561559	1	FALSE
UBERON:0000065	respiratory tract	1377	607	636.26	0.954013	0.564183	1	FALSE
UBERON:0003057	chordal neural plate	171	65	79.01	0.822681	0.568123	1	TRUE
UBERON:0002407	pericardium	388	167	179.28	0.931504	0.568413	1	FALSE
UBERON:0004457	cavity lining	389	168	179.74	0.934683	0.568524	1	FALSE
UBERON:0002376	cranial muscle	64	24	29.57	0.811633	0.569831	1	FALSE
UBERON:0005493	hyoid muscle	33	10	15.25	0.655738	0.569898	1	FALSE
UBERON:0004128	optic vesicle	440	200	203.31	0.983719	0.570256	1	FALSE
UBERON:0006173	pronephric proximal tubule	23	9	10.63	0.84666	0.570615	1	FALSE
UBERON:0008404	proximale tubular epithelium	26	11	12.01	0.915903	0.570736	1	FALSE
UBERON:0002065	posterior cardinal vein	83	38	38.35	0.990874	0.570868	1	FALSE
UBERON:0001155	colon	5	2	2.31	0.865801	0.570876	1	FALSE
UBERON:0001603	lateral rectus extra-ocular muscle	5	2	2.31	0.865801	0.570876	1	TRUE
UBERON:0006322	inferior rectus extraocular muscle	5	2	2.31	0.865801	0.570876	1	TRUE
UBERON:0006790	deep white layer of superior colliculus	5	2	2.31	0.865801	0.570876	1	TRUE
UBERON:2001265	ovarian follicle stage II	5	2	2.31	0.865801	0.570876	1	FALSE
UBERON:2007061	epibranchial field	5	2	2.31	0.865801	0.570876	1	FALSE
UBERON:0003061	blood island	59	27	27.26	0.990462	0.570885	1	FALSE
UBERON:0004784	heart ventricle wall	17	8	7.86	1.01781	0.570965	1	FALSE
UBERON:0001602	medial rectus extraocular muscle	8	4	3.7	1.08108	0.570997	1	TRUE
UBERON:0007276	crista of ampulla of lateral semicircular duct of membranous laybrinth	8	4	3.7	1.08108	0.570997	1	TRUE
UBERON:0010323	cranial skeletal system	1354	626	625.63	1.00059	0.571034	1	FALSE
UBERON:2000106	extension	22	11	10.17	1.08161	0.571102	1	FALSE
UBERON:0003269	skeletal muscle tissue of eye	28	14	12.94	1.08192	0.571147	1	TRUE
UBERON:0006937	inner ear epithelium	34	17	15.71	1.08211	0.571192	1	TRUE
UBERON:0000060	anatomical wall	1116	396	515.66	0.767948	0.573538	1	FALSE
UBERON:0000072	segment of respiratory tract	1377	607	636.26	0.954013	0.574754	1	FALSE
UBERON:0018254	skeletal musculature	791	338	365.49	0.924786	0.575725	1	FALSE
UBERON:0003296	gland of diencephalon	559	198	258.29	0.76658	0.576274	1	TRUE
UBERON:0003059	presomitic mesoderm	356	147	164.49	0.893671	0.578434	1	FALSE
UBERON:0005178	thoracic cavity element	414	175	191.29	0.914841	0.578695	1	FALSE
UBERON:2001357	alar plate midbrain	383	217	176.97	1.2262	0.579156	1	TRUE
UBERON:0001801	anterior segment of eyeball	410	181	189.45	0.955397	0.580575	1	TRUE
UBERON:0005498	primitive heart tube	146	59	67.46	0.874592	0.580627	1	FALSE
UBERON:0000045	ganglion	596	206	275.39	0.74803	0.580964	1	TRUE
UBERON:0004734	gastrula	601	235	277.7	0.846237	0.581034	1	FALSE
UBERON:0007831	pectoral girdle skeleton	76	31	35.12	0.882688	0.581643	1	FALSE
UBERON:2001378	axial hypoblast	116	50	53.6	0.932836	0.58176	1	FALSE
UBERON:0004880	chordamesoderm	98	42	45.28	0.927562	0.581834	1	FALSE
UBERON:0002424	oral epithelium	20	9	9.24	0.974026	0.582537	1	FALSE
UBERON:0001769	iris	7	3	3.23	0.928793	0.582539	1	TRUE
UBERON:2000480	caudal octavolateralis nucleus	7	3	3.23	0.928793	0.582539	1	TRUE
UBERON:0007134	trunk ganglion	15	7	6.93	1.0101	0.582608	1	TRUE
UBERON:0001701	glossopharyngeal ganglion	16	8	7.39	1.08254	0.582731	1	TRUE
UBERON:2000168	anterior macula	21	11	9.7	1.13402	0.582889	1	TRUE
UBERON:0002534	paired fin	1207	549	557.71	0.984383	0.586276	1	FALSE
UBERON:0002539	pharyngeal arch	1311	597	605.76	0.985539	0.590135	1	FALSE
UBERON:0001290	proximal straight tubule	24	10	11.09	0.901713	0.592449	1	FALSE
UBERON:2000498	dilator operculi	9	4	4.16	0.961538	0.592688	1	FALSE
UBERON:2000248	magnocellular preoptic nucleus	17	8	7.86	1.01781	0.592766	1	TRUE
UBERON:0011597	bone of upper jaw	31	15	14.32	1.04749	0.592902	1	FALSE
CL:0000349	extraembryonic cell	45	22	20.79	1.0582	0.593039	1	FALSE
CL:0000428	yolk cell	45	22	20.79	1.0582	0.593039	1	FALSE
UBERON:0001264	pancreas	232	112	107.2	1.04478	0.593989	1	FALSE
UBERON:0001555	digestive tract	1951	881	901.48	0.977282	0.594572	1	FALSE
UBERON:0001049	neural tube	1541	657	712.04	0.922701	0.598509	1	TRUE
UBERON:0003351	pharyngeal epithelium	98	37	45.28	0.817138	0.599454	1	FALSE
UBERON:0004341	primitive streak	77	35	35.58	0.983699	0.601633	1	FALSE
UBERON:2000636	cerebellar crest	11	5	5.08	0.984252	0.601773	1	TRUE
UBERON:2000241	midline column	22	11	10.17	1.08161	0.60203	1	TRUE
UBERON:0004749	blastodisc	64	31	29.57	1.04836	0.602199	1	FALSE
UBERON:0004120	mesoderm-derived structure	3597	1553	1662.04	0.934394	0.608264	1	FALSE
UBERON:2005295	axial blood vessel	150	65	69.31	0.937816	0.608739	1	FALSE
CL:0002321	embryonic cell	105	47	48.52	0.968673	0.609596	1	FALSE
UBERON:2001286	caudal vein plexus	33	15	15.25	0.983607	0.609982	1	FALSE
UBERON:0004708	paired limb/fin	1213	552	560.48	0.98487	0.61035	1	FALSE
UBERON:0000466	immaterial anatomical entity	3582	1541	1655.11	0.931056	0.610368	1	FALSE
UBERON:0000151	pectoral fin	1207	549	557.71	0.984383	0.611153	1	FALSE
UBERON:0005256	trunk mesenchyme	517	214	238.89	0.89581	0.615835	1	FALSE
UBERON:0008814	pharyngeal arch system	1315	597	607.61	0.982538	0.615895	1	FALSE
UBERON:0009145	pharyngeal region of foregut	1315	597	607.61	0.982538	0.621311	1	FALSE
UBERON:0003076	posterior neural tube	98	41	45.28	0.905477	0.62332	1	TRUE
UBERON:2000293	synencephalon	25	10	11.55	0.865801	0.624259	1	TRUE
UBERON:0001708	jaw skeleton	138	61	63.76	0.956713	0.62622	1	FALSE
UBERON:0004710	pectoral appendage	1207	549	557.71	0.984383	0.628762	1	FALSE
UBERON:0007301	appendage blood vessel	86	36	39.74	0.905888	0.630114	1	FALSE
UBERON:0000179	haemolymphatic fluid	167	80	77.16	1.03681	0.634768	1	FALSE
UBERON:0004362	pharyngeal arch 1	196	85	90.56	0.938604	0.635831	1	FALSE
UBERON:0010708	pectoral complex	1207	549	557.71	0.984383	0.637519	1	FALSE
UBERON:0006314	bodily fluid	167	80	77.16	1.03681	0.638825	1	FALSE
UBERON:0000947	aorta	141	66	65.15	1.01305	0.63961	1	FALSE
UBERON:0001041	foregut	1315	597	607.61	0.982538	0.643722	1	FALSE
UBERON:0010191	aortic system	141	66	65.15	1.01305	0.64406	1	FALSE
UBERON:0013768	great vessel of heart	141	66	65.15	1.01305	0.64406	1	FALSE
UBERON:0001557	upper respiratory tract	1377	607	636.26	0.954013	0.648914	1	FALSE
UBERON:0004921	subdivision of digestive tract	1752	798	809.53	0.985757	0.649943	1	FALSE
UBERON:0002107	liver	670	341	309.58	1.10149	0.650242	1	FALSE
UBERON:0010707	appendage girdle complex	1213	552	560.48	0.98487	0.660814	1	FALSE
UBERON:0001945	superior colliculus	990	463	457.44	1.01215	0.662045	1	TRUE
UBERON:0007499	epithelial sac	120	54	55.45	0.97385	0.673882	1	FALSE
UBERON:0004923	organ component layer	1116	396	515.66	0.767948	0.679361	1	FALSE
UBERON:0002259	corpora quadrigemina	990	463	457.44	1.01215	0.681342	1	TRUE
UBERON:0001802	posterior segment of eyeball	1547	619	714.81	0.865964	0.684561	1	TRUE
UBERON:0010188	protuberance	1352	619	624.71	0.99086	0.693912	1	FALSE
UBERON:0000178	blood	167	80	77.16	1.03681	0.69972	1	FALSE
UBERON:0002075	viscus	301	145	139.08	1.04257	0.702661	1	FALSE
UBERON:0004814	upper respiratory tract epithelium	146	40	67.46	0.592944	0.702754	1	FALSE
UBERON:0000487	simple squamous epithelium	416	158	192.22	0.821975	0.703689	1	FALSE
UBERON:0014892	skeletal muscle organ	791	338	365.49	0.924786	0.705073	1	FALSE
UBERON:0016880	future nervous system	1863	782	860.82	0.908436	0.706288	1	TRUE
UBERON:0002390	hematopoietic system	399	179	184.36	0.970926	0.708167	1	FALSE
UBERON:0003509	arterial blood vessel	258	111	119.21	0.93113	0.70821	1	FALSE
UBERON:0013522	subdivision of tube	1752	798	809.53	0.985757	0.708848	1	FALSE
CL:0002371	somatic cell	93	37	42.97	0.861066	0.709564	1	FALSE
UBERON:0008001	irregular bone	44	21	20.33	1.03296	0.710752	1	FALSE
UBERON:2007028	spinal cord neural keel	12	6	5.54	1.08303	0.710791	1	TRUE
UBERON:0014903	primordial vasculature	25	13	11.55	1.12554	0.710969	1	FALSE
CL:0000325	stuff accumulating cell	45	22	20.79	1.0582	0.710987	1	FALSE
UBERON:0003278	skeleton of lower jaw	56	23	25.88	0.888717	0.711521	1	FALSE
UBERON:2001280	branchiostegal ray 3	16	8	7.39	1.08254	0.711536	1	FALSE
UBERON:0011087	pharyngeal arch 7	27	11	12.48	0.88141	0.711855	1	FALSE
UBERON:0006562	pharynx	996	460	460.21	0.999544	0.711902	1	FALSE
UBERON:0006935	crista ampullaris neuroepithelium	10	5	4.62	1.08225	0.712294	1	TRUE
UBERON:0003023	pontine tegmentum	25	12	11.55	1.03896	0.712311	1	TRUE
UBERON:0001601	extra-ocular muscle	28	14	12.94	1.08192	0.713071	1	TRUE
UBERON:0003922	pancreatic epithelial bud	120	54	55.45	0.97385	0.714037	1	FALSE
UBERON:0007026	primitive gut	194	80	89.64	0.892459	0.714044	1	FALSE
UBERON:2002206	macula communis	24	12	11.09	1.08206	0.71482	1	TRUE
UBERON:0011158	primary subdivision of skull	115	51	53.14	0.959729	0.71567	1	FALSE
UBERON:0001033	gustatory system	18	7	8.32	0.841346	0.715848	1	TRUE
UBERON:0000476	acellular anatomical structure	60	27	27.72	0.974026	0.715973	1	FALSE
UBERON:0005362	vagus X ganglion	27	12	12.48	0.961538	0.716026	1	TRUE
UBERON:0002110	gall bladder	8	4	3.7	1.08108	0.716191	1	FALSE
UBERON:0001083	myocardium of ventricle	14	7	6.47	1.08192	0.716239	1	FALSE
UBERON:0001287	proximal convoluted tubule	14	7	6.47	1.08192	0.716239	1	FALSE
UBERON:2001302	vagal ganglion 1	18	9	8.32	1.08173	0.716271	1	TRUE
UBERON:2000006	ball	33	16	15.25	1.04918	0.716286	1	FALSE
UBERON:0002298	brainstem	624	247	288.33	0.856657	0.716333	1	TRUE
UBERON:0000074	renal glomerulus	22	11	10.17	1.08161	0.716864	1	FALSE
UBERON:0007284	presumptive neural plate	496	193	229.18	0.842133	0.717451	1	TRUE
UBERON:0002423	hepatobiliary system	676	344	312.35	1.10133	0.719426	1	FALSE
UBERON:0008816	embryonic head	1311	597	605.76	0.985539	0.722594	1	FALSE
UBERON:0002412	vertebra	14	5	6.47	0.772798	0.724181	1	FALSE
UBERON:0002043	dorsal raphe nucleus	6	3	2.77	1.08303	0.72449	1	TRUE
UBERON:0003240	epithelium of lateral semicircular canal	11	6	5.08	1.1811	0.724616	1	TRUE
UBERON:0004363	pharyngeal arch artery	18	11	8.32	1.32212	0.724938	1	FALSE
UBERON:0001262	wall of intestine	32	19	14.79	1.28465	0.725219	1	FALSE
UBERON:0000475	organism subdivision	5015	2091	2317.24	0.902367	0.736184	1	FALSE
UBERON:0003102	surface structure	1803	775	833.1	0.93026	0.739045	1	FALSE
UBERON:0002036	striated muscle tissue	158	57	73.01	0.780715	0.739776	1	FALSE
UBERON:0008911	chondral bone	56	22	25.88	0.850077	0.741596	1	FALSE
UBERON:0001710	lower jaw region	56	23	25.88	0.888717	0.741743	1	FALSE
UBERON:0010312	immature eye	1366	629	631.18	0.996546	0.741798	1	FALSE
UBERON:0009856	sac	120	54	55.45	0.97385	0.741953	1	FALSE
UBERON:0018260	layer of muscle tissue	31	14	14.32	0.977654	0.74212	1	FALSE
UBERON:2000558	posterior macula	9	4	4.16	0.961538	0.742144	1	TRUE
UBERON:0001697	orbital region	15	7	6.93	1.0101	0.742178	1	FALSE
UBERON:0007274	crista of ampulla of anterior semicircular duct of membranous laybrinth	6	3	2.77	1.08303	0.742201	1	TRUE
UBERON:0014907	intersomitic vessel	73	34	33.73	1.008	0.742207	1	FALSE
UBERON:0006964	pars distalis of adenohypophysis	14	7	6.47	1.08192	0.742245	1	TRUE
UBERON:0007275	crista of ampulla of posterior semicircular duct of membranous laybrinth	7	4	3.23	1.23839	0.74228	1	TRUE
UBERON:0000478	extraembryonic structure	45	22	20.79	1.0582	0.742345	1	FALSE
UBERON:2000309	E-YSL	10	6	4.62	1.2987	0.74237	1	FALSE
UBERON:0002314	midbrain tectum	1000	467	462.06	1.01069	0.742403	1	TRUE
UBERON:0004473	musculature of face	35	18	16.17	1.11317	0.742436	1	FALSE
UBERON:0000328	gut wall	34	20	15.71	1.27307	0.742798	1	FALSE
UBERON:0005409	gastrointestinal system	398	196	183.9	1.0658	0.744018	1	FALSE
UBERON:0000020	sense organ	2707	1124	1250.8	0.898625	0.75033	1	TRUE
AEO:0001007	developing epithelium	2419	1025	1117.73	0.917037	0.77407	1	FALSE
UBERON:0005388	photoreceptor array	1547	619	714.81	0.865964	0.775096	1	TRUE
UBERON:0000019	camera-type eye	2161	920	998.52	0.921364	0.77638	1	TRUE
UBERON:0016879	future central nervous system	1863	782	860.82	0.908436	0.776747	1	TRUE
UBERON:0000042	serous membrane	389	168	179.74	0.934683	0.780735	1	FALSE
UBERON:0004802	respiratory tract epithelium	146	40	67.46	0.592944	0.783766	1	FALSE
UBERON:0000055	vessel	378	152	174.66	0.870262	0.784191	1	FALSE
UBERON:0001981	blood vessel	378	152	174.66	0.870262	0.784191	1	FALSE
UBERON:0005883	neural tube lateral wall mantle layer	266	105	122.91	0.854284	0.784702	1	TRUE
UBERON:0001134	skeletal muscle tissue	126	45	58.22	0.77293	0.785198	1	FALSE
UBERON:0002316	white matter	91	32	42.05	0.760999	0.785519	1	TRUE
UBERON:0005281	ventricular system of central nervous system	391	174	180.67	0.963082	0.785834	1	TRUE
UBERON:0001018	axon tract	38	12	17.56	0.683371	0.785968	1	TRUE
UBERON:0000165	mouth	180	78	83.17	0.937838	0.785999	1	FALSE
UBERON:0004467	musculature of pharynx	50	18	23.1	0.779221	0.786013	1	FALSE
UBERON:0003831	respiratory system muscle	47	17	21.72	0.782689	0.786051	1	FALSE
UBERON:0004253	skin muscle	47	17	21.72	0.782689	0.786051	1	FALSE
UBERON:0000075	subdivision of skeletal system	1383	635	639.03	0.993694	0.786056	1	FALSE
UBERON:0010204	tail vasculature	120	51	55.45	0.919748	0.786074	1	FALSE
UBERON:0009610	forebrain neural plate	19	10	8.78	1.13895	0.786228	1	TRUE
UBERON:0005944	axial skeleton plus cranial skeleton	38	15	17.56	0.854214	0.786265	1	FALSE
UBERON:0011138	post-cranial axial skeletal system	38	15	17.56	0.854214	0.786265	1	FALSE
UBERON:0011648	jaw muscle	31	12	14.32	0.837989	0.786288	1	FALSE
UBERON:0010913	vertebral element	14	5	6.47	0.772798	0.786373	1	FALSE
UBERON:0006601	presumptive ectoderm	40	18	18.48	0.974026	0.78647	1	FALSE
UBERON:0002214	macula of utricle of membranous labyrinth	5	2	2.31	0.865801	0.786487	1	TRUE
UBERON:0002776	ventral nuclear group	19	9	8.78	1.02506	0.786539	1	TRUE
UBERON:0014387	mesenchyme derived from neural crest	19	9	8.78	1.02506	0.786539	1	FALSE
UBERON:0001806	sympathetic ganglion	6	3	2.77	1.08303	0.78654	1	TRUE
UBERON:0001859	lateral semicircular duct	8	4	3.7	1.08108	0.786547	1	TRUE
UBERON:2000422	retroarticular	8	4	3.7	1.08108	0.786547	1	FALSE
UBERON:2000388	medial caudal lobe	12	6	5.54	1.08303	0.786562	1	TRUE
UBERON:0001021	nerve	53	25	24.49	1.02082	0.786568	1	TRUE
UBERON:0001841	anterior semicircular canal	14	7	6.47	1.08192	0.78657	1	TRUE
UBERON:0006534	renal convoluted tubule	14	7	6.47	1.08192	0.78657	1	FALSE
UBERON:0010351	otic capsule cartilage element	5	3	2.31	1.2987	0.786585	1	TRUE
UBERON:2000175	posterior lateral line nerve	5	3	2.31	1.2987	0.786585	1	TRUE
UBERON:0008987	renal parenchyma	46	22	21.25	1.03529	0.786591	1	FALSE
UBERON:0000013	sympathetic nervous system	7	4	3.23	1.23839	0.786593	1	TRUE
UBERON:0001577	facial muscle	7	4	3.23	1.23839	0.786593	1	FALSE
UBERON:0004571	systemic arterial system	143	67	66.07	1.01408	0.78661	1	FALSE
UBERON:0006531	oculomotor muscle	13	7	6.01	1.16473	0.786615	1	TRUE
UBERON:0001842	posterior semicircular canal	15	8	6.93	1.1544	0.786623	1	TRUE
UBERON:0001908	optic tract	10	6	4.62	1.2987	0.786653	1	TRUE
UBERON:0003037	septum	10	6	4.62	1.2987	0.786653	1	FALSE
UBERON:0005396	carotid artery segment	10	6	4.62	1.2987	0.786653	1	FALSE
UBERON:2000068	proneural cluster	10	6	4.62	1.2987	0.786653	1	TRUE
UBERON:2000291	medial octavolateralis nucleus	18	10	8.32	1.20192	0.786683	1	TRUE
UBERON:0009881	anterior lateral plate mesoderm	52	26	24.03	1.08198	0.786712	1	FALSE
UBERON:0001285	nephron	58	29	26.8	1.08209	0.786735	1	FALSE
UBERON:0003643	respiratory system arterial blood vessel	18	11	8.32	1.32212	0.786782	1	FALSE
UBERON:0000463	non-tissue substance	167	80	77.16	1.03681	0.786801	1	FALSE
CL:0000586	germ cell	10	8	4.62	1.7316	0.78685	1	FALSE
UBERON:0003101	male organism	33	23	15.25	1.5082	0.787282	1	FALSE
UBERON:0000016	endocrine pancreas	24	13	11.09	1.17223	0.788801	1	FALSE
UBERON:0008895	splanchnocranium	769	381	355.33	1.07224	0.793494	1	FALSE
UBERON:0002966	regional part of midbrain tectum	1000	467	462.06	1.01069	0.794961	1	TRUE
UBERON:0011156	facial skeleton	75	32	34.65	0.923521	0.796321	1	FALSE
UBERON:0003298	roof plate of neural tube	13	7	6.01	1.16473	0.797136	1	TRUE
UBERON:0003258	endoderm of foregut	82	31	37.89	0.818158	0.813621	1	FALSE
CL:0000255	eukaryotic cell	206	92	95.18	0.96659	0.814272	1	FALSE
UBERON:0002108	small intestine	9	5	4.16	1.20192	0.814993	1	FALSE
UBERON:0003056	pre-chordal neural plate	127	61	58.68	1.03954	0.815257	1	TRUE
UBERON:0000464	anatomical space	1436	625	663.52	0.941946	0.815382	1	FALSE
UBERON:0007798	vascular system	494	200	228.26	0.876194	0.830098	1	FALSE
UBERON:0003854	spinal cord neural plate	11	6	5.08	1.1811	0.830977	1	TRUE
UBERON:0003115	pharyngeal arch 4	12	7	5.54	1.26354	0.831056	1	FALSE
UBERON:0005322	mesonephric nephron	46	23	21.25	1.08235	0.831099	1	FALSE
UBERON:0007303	pharyngeal vasculature	20	12	9.24	1.2987	0.831248	1	FALSE
UBERON:0004537	blood vasculature	389	158	179.74	0.879048	0.838982	1	FALSE
UBERON:0000160	intestine	398	196	183.9	1.0658	0.848185	1	FALSE
UBERON:0001456	face	2524	1062	1166.25	0.910611	0.850744	1	FALSE
UBERON:0015787	upper respiratory conduit	101	24	46.67	0.514249	0.853719	1	FALSE
UBERON:0015833	foregut epithelium	82	31	37.89	0.818158	0.855535	1	FALSE
UBERON:4000162	median fin	80	33	36.96	0.892857	0.855869	1	FALSE
UBERON:0005410	cartilaginous otic capsule	5	3	2.31	1.2987	0.856399	1	TRUE
UBERON:0001225	cortex of kidney	46	22	21.25	1.03529	0.856406	1	FALSE
UBERON:0003116	pharyngeal arch 5	9	5	4.16	1.20192	0.856416	1	FALSE
UBERON:2001231	pharyngeal arch 4 skeleton	6	4	2.77	1.44404	0.85646	1	FALSE
UBERON:2000411	posterior crista primordium	8	5	3.7	1.35135	0.856468	1	TRUE
UBERON:2000468	anterior crista primordium	8	5	3.7	1.35135	0.856468	1	TRUE
UBERON:0003238	epithelium of superior semicircular canal	12	7	5.54	1.26354	0.856486	1	TRUE
UBERON:0001305	ovarian follicle	13	8	6.01	1.33111	0.856546	1	FALSE
UBERON:0003239	epithelium of posterior semicircular canal	13	8	6.01	1.33111	0.856546	1	TRUE
UBERON:0000474	female reproductive system	45	26	20.79	1.2506	0.856911	1	FALSE
UBERON:0002323	coelemic cavity lumen	1379	610	637.18	0.957343	0.85739	1	FALSE
UBERON:0006925	digestive gland	670	341	309.58	1.10149	0.857451	1	FALSE
UBERON:0001277	intestinal epithelium	32	19	14.79	1.28465	0.862435	1	FALSE
UBERON:0000047	simple eye	2161	920	998.52	0.921364	0.863582	1	TRUE
UBERON:0005173	abdominal segment element	1330	616	614.54	1.00238	0.866517	1	FALSE
UBERON:0000080	mesonephros	722	308	333.61	0.923234	0.868787	1	FALSE
UBERON:0000970	eye	2161	920	998.52	0.921364	0.871718	1	TRUE
UBERON:0002241	chondrocranium	91	41	42.05	0.97503	0.877891	1	FALSE
UBERON:0009569	subdivision of trunk	1629	740	752.7	0.983127	0.887667	1	FALSE
CL:0000548	animal cell	206	92	95.18	0.96659	0.888656	1	FALSE
UBERON:0003134	female reproductive organ	45	26	20.79	1.2506	0.895378	1	FALSE
UBERON:0004185	endodermal part of digestive tract	1304	612	602.53	1.01572	0.895931	1	FALSE
UBERON:2001263	ovarian follicle stage I	8	5	3.7	1.35135	0.899812	1	FALSE
UBERON:2001229	pharyngeal arch 7 skeleton	22	9	10.17	0.884956	0.901264	1	FALSE
UBERON:0006786	white matter of superior colliculus	6	3	2.77	1.08303	0.901359	1	TRUE
UBERON:2000225	lateral crista primordium	5	3	2.31	1.2987	0.901391	1	TRUE
UBERON:0002261	dorsal root of spinal cord	9	5	4.16	1.20192	0.901401	1	TRUE
UBERON:0006533	rectus extraocular muscle	9	5	4.16	1.20192	0.901401	1	TRUE
UBERON:0010329	paired limb/fin bud mesenchyme	9	5	4.16	1.20192	0.901401	1	FALSE
UBERON:2001281	branchiostegal ray 2	6	4	2.77	1.44404	0.901427	1	FALSE
UBERON:2005017	primordial midbrain channel	10	6	4.62	1.2987	0.901438	1	FALSE
UBERON:2001232	pharyngeal arch 5 skeleton	5	4	2.31	1.7316	0.901459	1	FALSE
UBERON:0002211	nerve root	12	8	5.54	1.44404	0.901511	1	TRUE
UBERON:0005983	heart layer	60	31	27.72	1.11833	0.901568	1	FALSE
UBERON:0004797	blood vessel layer	30	18	13.86	1.2987	0.901626	1	FALSE
UBERON:0004786	gastrointestinal system mucosa	32	19	14.79	1.28465	0.901632	1	FALSE
UBERON:0002553	anatomical cavity	1390	611	642.27	0.951313	0.902889	1	FALSE
UBERON:0002104	visual system	2297	979	1061.36	0.922401	0.904722	1	TRUE
UBERON:0001242	intestinal mucosa	32	19	14.79	1.28465	0.908822	1	FALSE
UBERON:0004535	cardiovascular system	1044	441	482.39	0.914198	0.912324	1	FALSE
UBERON:0007844	cartilage element	133	56	61.45	0.91131	0.917541	1	FALSE
UBERON:0003932	cartilage element of chondrocranium	54	22	24.95	0.881764	0.922024	1	FALSE
UBERON:2001051	caudal division of the internal carotid artery	6	4	2.77	1.44404	0.922353	1	FALSE
UBERON:0002350	conducting system of heart	8	5	3.7	1.35135	0.922359	1	FALSE
UBERON:0017672	abdominal viscera	11	7	5.08	1.37795	0.922407	1	FALSE
UBERON:0003933	cranial cartilage	104	47	48.05	0.978148	0.922702	1	FALSE
UBERON:0000079	male reproductive system	30	22	13.86	1.5873	0.922894	1	FALSE
UBERON:0008896	post-hyoid pharyngeal arch	779	373	359.95	1.03626	0.924734	1	FALSE
UBERON:2000440	superior raphe nucleus	14	9	6.47	1.39104	0.928699	1	TRUE
UBERON:0002523	tunica intima	30	18	13.86	1.2987	0.928857	1	FALSE
UBERON:0000992	female gonad	45	26	20.79	1.2506	0.937098	1	FALSE
UBERON:0002368	endocrine gland	1236	544	571.11	0.952531	0.941933	1	FALSE
UBERON:0004458	body cavity or lining	1387	615	640.88	0.959618	0.951405	1	FALSE
CL:0000015	male germ cell	10	8	4.62	1.7316	0.954544	1	FALSE
UBERON:0011362	cranial blood vasculature	12	8	5.54	1.44404	0.95733	1	FALSE
UBERON:0005156	reproductive structure	68	41	31.42	1.3049	0.957549	1	FALSE
UBERON:2007013	preplacodal ectoderm	10	7	4.62	1.51515	0.958944	1	FALSE
UBERON:0002417	abdominal segment of trunk	1331	617	615.01	1.00324	0.965141	1	FALSE
UBERON:0011004	pharyngeal arch cartilage	80	36	36.96	0.974026	0.968183	1	FALSE
UBERON:2002224	pleuroperitoneal cavity	1027	462	474.54	0.973574	0.9732	1	FALSE
UBERON:0002165	endocardium	30	18	13.86	1.2987	0.97966	1	FALSE
UBERON:0006965	vascular cord	17	12	7.86	1.52672	0.981982	1	FALSE
UBERON:0001434	skeletal system	1385	636	639.96	0.993812	0.982068	1	FALSE
UBERON:0005886	post-hyoid pharyngeal arch skeleton	646	318	298.49	1.06536	0.985487	1	FALSE
UBERON:0003135	male reproductive organ	30	22	13.86	1.5873	0.985735	1	FALSE
CL:0000020	spermatogonium	10	8	4.62	1.7316	0.994412	1	FALSE
UBERON:0000473	testis	30	22	13.86	1.5873	0.994907	1	FALSE
UBERON:0010912	subdivision of skeleton	801	383	370.11	1.03483	0.995039	1	FALSE
UBERON:0002365	exocrine gland	688	348	317.9	1.09468	0.995067	1	FALSE
UBERON:0000916	abdomen	1331	617	615.01	1.00324	0.99515	1	FALSE
UBERON:0005172	abdomen element	1330	616	614.54	1.00238	0.99631	1	FALSE
UBERON:0011137	axial skeletal system	1360	629	628.4	1.00095	0.996754	1	FALSE
UBERON:0003080	anterior neural tube	649	319	299.88	1.06376	0.997477	1	TRUE
UBERON:0011159	primary subdivision of cranial skeletal system	801	394	370.11	1.06455	0.99808	1	FALSE
UBERON:0000991	gonad	61	39	28.19	1.38347	0.998313	1	FALSE
UBERON:0010286	midbrain neural tube	629	311	290.64	1.07005	0.999972	1	TRUE
ZFA:0001093	unspecified (Danio)	3601	1793	1663.89	1.0776	1	1	FALSE
CL:0000039	germ line cell	10	8	4.62	1.7316	1	1	FALSE
CL:0000066	epithelial cell	7	5	3.23	1.54799	1	1	FALSE
CL:0000099	interneuron	41	12	18.94	0.63358	1	1	TRUE
CL:0000211	electrically active cell	42	12	19.41	0.618238	1	1	FALSE
CL:0000353	blastoderm cell	104	46	48.05	0.957336	1	1	FALSE
CL:0000393	electrically responsive cell	42	12	19.41	0.618238	1	1	FALSE
CL:0000404	electrically signaling cell	42	12	19.41	0.618238	1	1	FALSE
CL:0000540	neuron	42	12	19.41	0.618238	1	1	TRUE
CL:0002319	neural cell	45	13	20.79	0.625301	1	1	TRUE
CL:0005000	spinal cord interneuron	41	12	18.94	0.63358	1	1	TRUE
CL:2000029	central nervous system neuron	41	12	18.94	0.63358	1	1	TRUE
GO:0005623	cell	207	92	95.65	0.96184	1	1	FALSE
UBERON:0000004	olfactory apparatus	551	196	254.6	0.769835	1	1	TRUE
UBERON:0000010	peripheral nervous system	648	226	299.42	0.754793	1	1	TRUE
UBERON:0000017	exocrine pancreas	45	23	20.79	1.1063	1	1	FALSE
UBERON:0000033	head	3815	1602	1762.77	0.908797	1	1	FALSE
UBERON:0000044	dorsal root ganglion	9	5	4.16	1.20192	1	1	TRUE
UBERON:0000054	macula	29	13	13.4	0.970149	1	1	TRUE
UBERON:0000062	organ	5131	2134	2370.84	0.900103	1	1	FALSE
UBERON:0000064	organ part	3544	1477	1637.55	0.901957	1	1	FALSE
UBERON:0000073	regional part of nervous system	2759	1132	1274.83	0.887962	1	1	TRUE
UBERON:0000094	membrane organ	6	1	2.77	0.361011	1	1	FALSE
UBERON:0000117	respiratory tube	18	11	8.32	1.32212	1	1	FALSE
UBERON:0000122	neuron projection bundle	100	37	46.21	0.800692	1	1	TRUE
UBERON:0000125	neural nucleus	197	66	91.03	0.725036	1	1	TRUE
UBERON:0000128	olivary body	6	1	2.77	0.361011	1	1	TRUE
UBERON:0000344	mucosa	116	38	53.6	0.708955	1	1	FALSE
UBERON:0000353	parenchyma	46	22	21.25	1.03529	1	1	FALSE
UBERON:0000362	renal medulla	24	10	11.09	0.901713	1	1	FALSE
UBERON:0000379	tracheal mucosa	65	10	30.03	0.333	1	1	FALSE
UBERON:0000471	compound organ component	48	23	22.18	1.03697	1	1	FALSE
UBERON:0000486	multilaminar epithelium	5	1	2.31	0.4329	1	1	FALSE
UBERON:0000488	atypical epithelium	85	18	39.28	0.458248	1	1	FALSE
UBERON:0000930	stomodeum	10	8	4.62	1.7316	1	1	FALSE
UBERON:0000948	heart	379	162	175.12	0.92508	1	1	FALSE
UBERON:0000949	endocrine system	1436	620	663.52	0.93441	1	1	FALSE
UBERON:0000958	medulla of organ	24	10	11.09	0.901713	1	1	FALSE
UBERON:0000959	optic chiasma	15	9	6.93	1.2987	1	1	TRUE
UBERON:0000974	neck	37	13	17.1	0.760234	1	1	FALSE
UBERON:0000990	reproductive system	68	41	31.42	1.3049	1	1	FALSE
UBERON:0001004	respiratory system	1852	792	855.74	0.925515	1	1	FALSE
UBERON:0001007	digestive system	2274	1008	1050.73	0.959333	1	1	FALSE
UBERON:0001008	renal system	804	342	371.5	0.920592	1	1	FALSE
UBERON:0001009	circulatory system	1044	441	482.39	0.914198	1	1	FALSE
UBERON:0001016	nervous system	4248	1753	1962.84	0.893094	1	1	TRUE
UBERON:0001020	nervous system commissure	28	6	12.94	0.463679	1	1	TRUE
UBERON:0001032	sensory system	2989	1239	1381.1	0.897111	1	1	TRUE
UBERON:0001042	chordate pharynx	996	460	460.21	0.999544	1	1	FALSE
UBERON:0001062	anatomical entity	9397	4342	4342	1	1	1	FALSE
UBERON:0001091	calcareous tooth	22	8	10.17	0.786627	1	1	FALSE
UBERON:0001095	caudal vertebra	8	2	3.7	0.540541	1	1	FALSE
UBERON:0001130	vertebral column	16	6	7.39	0.811908	1	1	FALSE
UBERON:0001173	biliary tree	10	6	4.62	1.2987	1	1	FALSE
UBERON:0001229	renal corpuscle	22	11	10.17	1.08161	1	1	FALSE
UBERON:0001231	nephron tubule	45	23	20.79	1.1063	1	1	FALSE
UBERON:0001288	loop of Henle	24	10	11.09	0.901713	1	1	FALSE
UBERON:0001293	outer medulla of kidney	24	10	11.09	0.901713	1	1	FALSE
UBERON:0001444	subdivision of head	2524	1062	1166.25	0.910611	1	1	FALSE
UBERON:0001474	bone element	143	55	66.07	0.83245	1	1	FALSE
UBERON:0001530	common carotid artery plus branches	11	6	5.08	1.1811	1	1	FALSE
UBERON:0001532	internal carotid artery	6	4	2.77	1.44404	1	1	FALSE
UBERON:0001630	muscle organ	834	353	385.36	0.916027	1	1	FALSE
UBERON:0001675	trigeminal ganglion	162	50	74.85	0.668003	1	1	TRUE
UBERON:0001678	temporal bone	6	3	2.77	1.08303	1	1	FALSE
UBERON:0001694	petrous part of temporal bone	6	3	2.77	1.08303	1	1	FALSE
UBERON:0001700	geniculate ganglion	28	11	12.94	0.850077	1	1	TRUE
UBERON:0001709	upper jaw region	56	22	25.88	0.850077	1	1	FALSE
UBERON:0001715	oculomotor nuclear complex	5	2	2.31	0.865801	1	1	TRUE
UBERON:0001768	uvea	7	3	3.23	0.928793	1	1	TRUE
UBERON:0001782	pigmented layer of retina	66	25	30.5	0.819672	1	1	TRUE
UBERON:0001785	cranial nerve	45	20	20.79	0.962001	1	1	TRUE
UBERON:0001787	photoreceptor layer of retina	104	34	48.05	0.707596	1	1	TRUE
UBERON:0001789	outer nuclear layer of retina	58	22	26.8	0.820896	1	1	TRUE
UBERON:0001790	outer plexiform layer of retina	7	5	3.23	1.54799	1	1	TRUE
UBERON:0001791	inner nuclear layer of retina	300	84	138.62	0.605973	1	1	TRUE
UBERON:0001792	ganglionic layer of retina	389	113	179.74	0.628686	1	1	TRUE
UBERON:0001795	inner plexiform layer of retina	14	6	6.47	0.927357	1	1	TRUE
UBERON:0001803	epithelium of lens	18	7	8.32	0.841346	1	1	TRUE
UBERON:0001805	autonomic ganglion	6	3	2.77	1.08303	1	1	TRUE
UBERON:0001826	nasal cavity mucosa	65	10	30.03	0.333	1	1	TRUE
UBERON:0001846	internal ear	174	80	80.4	0.995025	1	1	TRUE
UBERON:0001851	cortex	46	22	21.25	1.03529	1	1	FALSE
UBERON:0001853	utricle of membranous labyrinth	5	2	2.31	0.865801	1	1	TRUE
UBERON:0001856	semicircular duct	10	5	4.62	1.08225	1	1	TRUE
UBERON:0001869	cerebral hemisphere	16	3	7.39	0.405954	1	1	TRUE
UBERON:0001892	rhombomere	374	136	172.81	0.786991	1	1	TRUE
UBERON:0001898	hypothalamus	329	117	152.02	0.769636	1	1	TRUE
UBERON:0001900	ventral thalamus	71	23	32.81	0.701006	1	1	TRUE
UBERON:0001904	habenula	94	30	43.43	0.690767	1	1	TRUE
UBERON:0001905	pineal body	469	156	216.71	0.719856	1	1	TRUE
UBERON:0001937	lateral hypothalamic nucleus	15	4	6.93	0.577201	1	1	TRUE
UBERON:0001944	pretectal region	59	19	27.26	0.696992	1	1	TRUE
UBERON:0001948	regional part of spinal cord	20	4	9.24	0.4329	1	1	TRUE
UBERON:0002025	stratum basale of epidermis	7	3	3.23	0.928793	1	1	FALSE
UBERON:0002034	suprachiasmatic nucleus	13	7	6.01	1.16473	1	1	TRUE
UBERON:0002046	thyroid gland	18	7	8.32	0.841346	1	1	FALSE
UBERON:0002049	vasculature	494	200	228.26	0.876194	1	1	FALSE
UBERON:0002067	dermis	10	4	4.62	0.865801	1	1	FALSE
UBERON:0002086	sinoatrial valve	5	3	2.31	1.2987	1	1	FALSE
UBERON:0002091	appendicular skeleton	108	44	49.9	0.881764	1	1	FALSE
UBERON:0002113	kidney	801	342	370.11	0.92405	1	1	FALSE
UBERON:0002127	inferior olivary complex	6	1	2.77	0.361011	1	1	TRUE
UBERON:0002145	interpeduncular nucleus	8	5	3.7	1.35135	1	1	TRUE
UBERON:0002148	locus ceruleus	15	7	6.93	1.0101	1	1	TRUE
UBERON:0002193	hemolymphoid system	405	180	187.14	0.961847	1	1	FALSE
UBERON:0002200	vasculature of head	64	25	29.57	0.845451	1	1	FALSE
UBERON:0002204	musculoskeletal system	2037	905	941.22	0.961518	1	1	FALSE
UBERON:0002206	mammillary body	19	8	8.78	0.911162	1	1	TRUE
UBERON:0002222	perichondrium	5	3	2.31	1.2987	1	1	FALSE
UBERON:0002264	olfactory bulb	134	47	61.92	0.759044	1	1	TRUE
UBERON:0002272	medial zone of hypothalamus	26	12	12.01	0.999167	1	1	TRUE
UBERON:0002273	lateral zone of hypothalamus	15	4	6.93	0.577201	1	1	TRUE
UBERON:0002285	telencephalic ventricle	7	3	3.23	0.928793	1	1	TRUE
UBERON:0002286	third ventricle	19	7	8.78	0.797267	1	1	TRUE
UBERON:0002289	midbrain cerebral aqueduct	21	9	9.7	0.927835	1	1	TRUE
UBERON:0002302	myocardium of atrium	9	5	4.16	1.20192	1	1	FALSE
UBERON:0002308	nucleus of brain	197	66	91.03	0.725036	1	1	TRUE
UBERON:0002330	exocrine system	700	351	323.44	1.08521	1	1	FALSE
UBERON:0002342	neural crest	209	86	96.57	0.890546	1	1	TRUE
UBERON:0002346	neurectoderm	678	263	313.28	0.839505	1	1	TRUE
UBERON:0002384	connective tissue	56	20	25.88	0.772798	1	1	FALSE
UBERON:0002385	muscle tissue	159	57	73.47	0.775827	1	1	FALSE
UBERON:0002397	maxilla	28	14	12.94	1.08192	1	1	FALSE
UBERON:0002405	immune system	1292	596	596.98	0.998358	1	1	FALSE
UBERON:0002410	autonomic nervous system	15	7	6.93	1.0101	1	1	TRUE
UBERON:0002415	tail	294	116	135.85	0.853883	1	1	FALSE
UBERON:0002416	integumental system	1803	775	833.1	0.93026	1	1	FALSE
UBERON:0002418	cartilage tissue	43	16	19.87	0.805234	1	1	FALSE
UBERON:0002422	fourth ventricle	21	9	9.7	0.927835	1	1	TRUE
UBERON:0002437	cerebral hemisphere white matter	16	3	7.39	0.405954	1	1	TRUE
UBERON:0002465	lymphoid system	7	1	3.23	0.309598	1	1	FALSE
UBERON:0002513	endochondral bone	56	22	25.88	0.850077	1	1	FALSE
UBERON:0002530	gland	1435	625	663.06	0.942599	1	1	FALSE
UBERON:0002535	gill	816	384	377.04	1.01846	1	1	FALSE
UBERON:0002559	medullary reticular formation	26	12	12.01	0.999167	1	1	TRUE
UBERON:0002616	regional part of brain	2744	1129	1267.9	0.890449	1	1	TRUE
UBERON:0002633	motor nucleus of trigeminal nerve	12	6	5.54	1.08303	1	1	TRUE
UBERON:0002639	midbrain reticular formation	6	3	2.77	1.08303	1	1	TRUE
UBERON:0002678	regional part of medulla oblongata	17	6	7.86	0.763359	1	1	TRUE
UBERON:0002770	posterior hypothalamic region	19	8	8.78	0.911162	1	1	TRUE
UBERON:0002780	regional part of forebrain	1713	646	791.51	0.816162	1	1	TRUE
UBERON:0002784	regional part of diencephalon	947	339	437.57	0.774733	1	1	TRUE
UBERON:0002791	regional part of telencephalon	233	81	107.66	0.752369	1	1	TRUE
UBERON:0002827	vestibulocochlear ganglion	40	14	18.48	0.757576	1	1	TRUE
UBERON:0002926	gustatory epithelium	11	3	5.08	0.590551	1	1	TRUE
UBERON:0003011	facial motor nucleus	15	5	6.93	0.721501	1	1	TRUE
UBERON:0003040	central gray substance of midbrain	14	4	6.47	0.618238	1	1	TRUE
UBERON:0003048	regional part of hypothalamus	78	26	36.04	0.721421	1	1	TRUE
UBERON:0003050	olfactory placode	412	156	190.37	0.819457	1	1	TRUE
UBERON:0003051	ear vesicle	843	366	389.52	0.939618	1	1	FALSE
UBERON:0003054	roof plate	16	9	7.39	1.21786	1	1	TRUE
UBERON:0003055	periderm	369	136	170.5	0.797654	1	1	FALSE
UBERON:0003069	otic placode	381	144	176.05	0.817949	1	1	TRUE
UBERON:0003070	trigeminal placode	198	66	91.49	0.72139	1	1	FALSE
UBERON:0003071	eye primordium	101	43	46.67	0.921363	1	1	TRUE
UBERON:0003073	lens placode	42	18	19.41	0.927357	1	1	FALSE
UBERON:0003078	epibranchial placode	15	5	6.93	0.721501	1	1	TRUE
UBERON:0003091	thyroid primordium	12	5	5.54	0.902527	1	1	FALSE
UBERON:0003093	occipital lateral line	10	2	4.62	0.4329	1	1	TRUE
UBERON:0003096	middle lateral line	9	1	4.16	0.240385	1	1	TRUE
UBERON:0003097	dorsal fin	30	6	13.86	0.4329	1	1	FALSE
UBERON:0003098	optic stalk	82	30	37.89	0.791766	1	1	TRUE
UBERON:0003103	compound organ	3819	1582	1764.62	0.89651	1	1	FALSE
UBERON:0003104	mesenchyme	898	374	414.93	0.901357	1	1	FALSE
UBERON:0003110	otic region	21	8	9.7	0.824742	1	1	FALSE
UBERON:0003118	pharyngeal arch artery 1	5	4	2.31	1.7316	1	1	FALSE
UBERON:0003129	skull	839	367	387.67	0.946681	1	1	FALSE
UBERON:0003133	reproductive organ	61	39	28.19	1.38347	1	1	FALSE
UBERON:0003249	epithelium of otic placode	25	9	11.55	0.779221	1	1	TRUE
UBERON:0003306	floor plate of neural tube	42	12	19.41	0.618238	1	1	TRUE
UBERON:0003350	epithelium of mucosa	116	38	53.6	0.708955	1	1	FALSE
UBERON:0003462	facial bone	43	19	19.87	0.956215	1	1	FALSE
UBERON:0003469	respiratory system artery	18	11	8.32	1.32212	1	1	FALSE
UBERON:0003481	tail vein	13	1	6.01	0.166389	1	1	FALSE
UBERON:0003499	brain blood vessel	7	3	3.23	0.928793	1	1	TRUE
UBERON:0003504	respiratory system blood vessel	18	11	8.32	1.32212	1	1	FALSE
UBERON:0003524	tail blood vessel	85	36	39.28	0.916497	1	1	FALSE
UBERON:0003544	brain white matter	89	30	41.12	0.729572	1	1	TRUE
UBERON:0003672	dentition	8	3	3.7	0.810811	1	1	FALSE
UBERON:0003714	neural tissue	948	347	438.04	0.792165	1	1	TRUE
UBERON:0003852	rhombencephalon neural crest	7	1	3.23	0.309598	1	1	TRUE
UBERON:0003900	epaxial myotome region	5	0	2.31	0	1	1	FALSE
UBERON:0003928	digestive system duct	13	5	6.01	0.831947	1	1	FALSE
UBERON:0003929	gut epithelium	171	74	79.01	0.93659	1	1	FALSE
UBERON:0003931	diencephalic white matter	51	19	23.57	0.806109	1	1	TRUE
UBERON:0004001	olfactory bulb layer	9	3	4.16	0.721154	1	1	TRUE
UBERON:0004017	periocular mesenchyme	11	4	5.08	0.787402	1	1	FALSE
UBERON:0004088	ocular region	2161	920	998.52	0.921364	1	1	FALSE
UBERON:0004111	anatomical conduit	3364	1439	1554.38	0.925771	1	1	FALSE
UBERON:0004122	genitourinary system	106	39	48.98	0.796243	1	1	FALSE
UBERON:0004177	hemopoietic organ	57	21	26.34	0.797267	1	1	FALSE
UBERON:0004211	nephron epithelium	45	23	20.79	1.1063	1	1	FALSE
UBERON:0004247	bone of dorsum	9	2	4.16	0.480769	1	1	FALSE
UBERON:0004288	skeleton	802	383	370.57	1.03354	1	1	FALSE
UBERON:0004344	cardinal vein	108	44	49.9	0.881764	1	1	FALSE
UBERON:0004356	apical ectodermal ridge	62	25	28.65	0.8726	1	1	FALSE
UBERON:0004456	entire sense organ system	2989	1239	1381.1	0.897111	1	1	FALSE
UBERON:0004461	musculature of head	69	26	31.88	0.815558	1	1	FALSE
UBERON:0004465	musculature of neck	33	10	15.25	0.655738	1	1	FALSE
UBERON:0004469	musculature of back	10	2	4.62	0.4329	1	1	FALSE
UBERON:0004536	lymph vasculature	7	1	3.23	0.309598	1	1	FALSE
UBERON:0004581	systemic venous system	31	13	14.32	0.907821	1	1	FALSE
UBERON:0004637	otic capsule	5	3	2.31	1.2987	1	1	TRUE
UBERON:0004684	raphe nuclei	20	11	9.24	1.19048	1	1	TRUE
UBERON:0004703	dorsal thalamus	87	29	40.2	0.721393	1	1	TRUE
UBERON:0004732	segmental subdivision of nervous system	764	300	353.02	0.84981	1	1	TRUE
UBERON:0004733	segmental subdivision of hindbrain	492	198	227.33	0.870981	1	1	TRUE
UBERON:0004739	pronephric glomerulus	15	8	6.93	1.1544	1	1	FALSE
UBERON:0004740	basibranchial bone	7	2	3.23	0.619195	1	1	FALSE
UBERON:0004742	dentary	19	8	8.78	0.911162	1	1	FALSE
UBERON:0004744	articular/anguloarticular	8	4	3.7	1.08108	1	1	FALSE
UBERON:0004753	scapulocoracoid	6	3	2.77	1.08303	1	1	FALSE
UBERON:0004756	dermal skeletal element	118	44	54.52	0.807043	1	1	FALSE
UBERON:0004765	skeletal element	227	93	104.89	0.886643	1	1	FALSE
UBERON:0004766	cranial bone	21	9	9.7	0.927835	1	1	FALSE
UBERON:0004785	respiratory system mucosa	65	10	30.03	0.333	1	1	FALSE
UBERON:0004807	respiratory system epithelium	175	46	80.86	0.568884	1	1	FALSE
UBERON:0004808	gastrointestinal system epithelium	32	19	14.79	1.28465	1	1	FALSE
UBERON:0004810	nephron tubule epithelium	32	13	14.79	0.878972	1	1	FALSE
UBERON:0004819	kidney epithelium	681	290	314.66	0.92163	1	1	FALSE
UBERON:0004907	lower digestive tract	5	2	2.31	0.865801	1	1	FALSE
UBERON:0005162	multi cell component structure	541	198	249.98	0.792063	1	1	FALSE
UBERON:0005176	tooth enamel organ	6	2	2.77	0.722022	1	1	FALSE
UBERON:0005181	thoracic segment organ	414	175	191.29	0.914841	1	1	FALSE
UBERON:0005309	pronephric nephron	40	19	18.48	1.02814	1	1	FALSE
UBERON:0005310	pronephric nephron tubule	40	19	18.48	1.02814	1	1	FALSE
UBERON:0005330	mesonephric nephron epithelium	45	23	20.79	1.1063	1	1	FALSE
UBERON:0005341	ventral commissure	16	3	7.39	0.405954	1	1	TRUE
UBERON:0005384	nasal cavity epithelium	65	10	30.03	0.333	1	1	TRUE
UBERON:0005386	olfactory segment of nasal mucosa	65	10	30.03	0.333	1	1	TRUE
UBERON:0005408	circumventricular organ	478	160	220.87	0.724408	1	1	TRUE
UBERON:0005419	pectoral appendage bud	297	125	137.23	0.91088	1	1	FALSE
UBERON:0005424	presumptive retinal pigmented epithelium	12	5	5.54	0.902527	1	1	FALSE
UBERON:0005495	midbrain lateral wall	266	105	122.91	0.854284	1	1	TRUE
UBERON:0005497	non-neural ectoderm	19	10	8.78	1.13895	1	1	FALSE
UBERON:0005499	rhombomere 1	61	24	28.19	0.851366	1	1	TRUE
UBERON:0005500	rhombomere floor plate	11	2	5.08	0.393701	1	1	TRUE
UBERON:0005507	rhombomere 3	83	27	38.35	0.704042	1	1	TRUE
UBERON:0005511	rhombomere 4	101	32	46.67	0.685665	1	1	TRUE
UBERON:0005515	rhombomere 5	107	35	49.44	0.707929	1	1	TRUE
UBERON:0005519	rhombomere 6	76	22	35.12	0.626424	1	1	TRUE
UBERON:0005523	rhombomere 7	39	11	18.02	0.610433	1	1	TRUE
UBERON:0005527	rhombomere 8	18	5	8.32	0.600962	1	1	TRUE
UBERON:0005569	rhombomere 2	80	22	36.96	0.595238	1	1	TRUE
UBERON:0005641	otocyst epithelium	15	3	6.93	0.4329	1	1	FALSE
UBERON:0005724	roof plate spinal cord region	5	3	2.31	1.2987	1	1	TRUE
UBERON:0005732	paired limb/fin field	28	13	12.94	1.00464	1	1	FALSE
UBERON:0005800	segment of aorta	5	3	2.31	1.2987	1	1	FALSE
UBERON:0005838	fasciculus of brain	25	8	11.55	0.692641	1	1	TRUE
UBERON:0005856	developing mesenchymal condensation	27	9	12.48	0.721154	1	1	FALSE
UBERON:0005863	cartilaginous condensation	5	3	2.31	1.2987	1	1	FALSE
UBERON:0005906	serous sac	380	162	175.58	0.922656	1	1	FALSE
UBERON:0005913	zone of bone organ	6	3	2.77	1.08303	1	1	FALSE
UBERON:0005970	brain commissure	28	6	12.94	0.463679	1	1	TRUE
UBERON:0006065	hemal arch	7	2	3.23	0.619195	1	1	FALSE
UBERON:0006068	bone of tail	12	3	5.54	0.541516	1	1	FALSE
UBERON:0006076	caudal region of vertebral column	8	2	3.7	0.540541	1	1	FALSE
UBERON:0006077	subdivision of vertebral column	8	2	3.7	0.540541	1	1	FALSE
UBERON:0006222	future diencephalon	100	36	46.21	0.779052	1	1	TRUE
UBERON:0006235	foregut-midgut junction	20	9	9.24	0.974026	1	1	FALSE
UBERON:0006283	future cardiac ventricle	18	7	8.32	0.841346	1	1	FALSE
UBERON:0006555	excretory tube	681	290	314.66	0.92163	1	1	FALSE
UBERON:0006558	lymphatic part of lymphoid system	7	1	3.23	0.309598	1	1	FALSE
UBERON:0006568	hypothalamic nucleus	58	20	26.8	0.746269	1	1	TRUE
UBERON:0006595	presumptive endoderm	10	5	4.62	1.08225	1	1	FALSE
UBERON:0006599	presumptive hypochord	6	2	2.77	0.722022	1	1	FALSE
UBERON:0006794	visual processing part of nervous system	990	463	457.44	1.01215	1	1	TRUE
UBERON:0006853	renal cortex tubule	26	11	12.01	0.915903	1	1	FALSE
UBERON:0006857	interrenal primordium	7	2	3.23	0.619195	1	1	FALSE
UBERON:0006860	swim bladder	74	31	34.19	0.906698	1	1	FALSE
UBERON:0006876	vasculature of organ	47	17	21.72	0.782689	1	1	FALSE
UBERON:0006904	head mesenchyme from mesoderm	16	7	7.39	0.947226	1	1	FALSE
UBERON:0006932	vestibular epithelium	10	5	4.62	1.08225	1	1	TRUE
UBERON:0007097	chordo neural hinge	41	21	18.94	1.10876	1	1	FALSE
UBERON:0007122	pharyngeal pouch 1	8	4	3.7	1.08108	1	1	FALSE
UBERON:0007125	pharyngeal pouch 4	6	3	2.77	1.08303	1	1	FALSE
UBERON:0007213	mesenchyme derived from head neural crest	12	4	5.54	0.722022	1	1	FALSE
UBERON:0007215	trabecula cranii	12	0	5.54	0	1	1	FALSE
UBERON:0007245	nuclear complex of neuraxis	92	32	42.51	0.752764	1	1	TRUE
UBERON:0007251	preoptic nucleus	34	16	15.71	1.01846	1	1	TRUE
UBERON:0007283	presumptive shield	13	6	6.01	0.998336	1	1	FALSE
UBERON:0007287	presumptive bulbus arteriosus	5	2	2.31	0.865801	1	1	FALSE
UBERON:0007289	presumptive rhombomere 1	15	6	6.93	0.865801	1	1	TRUE
UBERON:0007290	presumptive rhombomere 3	25	11	11.55	0.952381	1	1	TRUE
UBERON:0007291	presumptive rhombomere 4	29	13	13.4	0.970149	1	1	TRUE
UBERON:0007294	presumptive rhombomere 7	12	3	5.54	0.541516	1	1	TRUE
UBERON:0007295	presumptive rhombomere 8	10	3	4.62	0.649351	1	1	TRUE
UBERON:0007296	presumptive rhombomere 2	17	7	7.86	0.890585	1	1	TRUE
UBERON:0007297	presumptive pronephric mesoderm	6	3	2.77	1.08303	1	1	FALSE
UBERON:0007298	pronephric proximal convoluted tubule	13	6	6.01	0.998336	1	1	FALSE
UBERON:0007308	pronephric distal early tubule	15	5	6.93	0.721501	1	1	FALSE
UBERON:0007375	roof of mouth	15	7	6.93	1.0101	1	1	FALSE
UBERON:0007414	nucleus of midbrain tegmentum	47	15	21.72	0.690608	1	1	TRUE
UBERON:0007415	nucleus of midbrain reticular formation	6	3	2.77	1.08303	1	1	TRUE
UBERON:0007475	matrix-based tissue	45	16	20.79	0.769601	1	1	FALSE
UBERON:0007530	migrating mesenchyme population	26	10	12.01	0.832639	1	1	FALSE
UBERON:0007592	ciliated columnar epithelium	65	10	30.03	0.333	1	1	FALSE
UBERON:0007601	ciliated epithelium	69	11	31.88	0.345044	1	1	FALSE
UBERON:0007625	pigment epithelium of eye	89	33	41.12	0.802529	1	1	TRUE
UBERON:0007635	nucleus of medulla oblongata	102	36	47.13	0.763845	1	1	TRUE
UBERON:0007641	trigeminal nuclear complex	12	6	5.54	1.08303	1	1	TRUE
UBERON:0007684	uriniferous tubule	58	29	26.8	1.08209	1	1	FALSE
UBERON:0007692	nucleus of thalamus	36	14	16.63	0.841852	1	1	TRUE
UBERON:0007702	tract of brain	38	12	17.56	0.683371	1	1	TRUE
UBERON:0007823	appendage girdle region	76	31	35.12	0.882688	1	1	FALSE
UBERON:0007842	membrane bone	118	44	54.52	0.807043	1	1	FALSE
UBERON:0007914	head or neck bone	77	28	35.58	0.786959	1	1	FALSE
UBERON:0008229	craniocervical region musculature	135	51	62.38	0.81757	1	1	FALSE
UBERON:0008906	lateral line nerve	7	3	3.23	0.928793	1	1	TRUE
UBERON:0009113	thymic region	37	17	17.1	0.994152	1	1	FALSE
UBERON:0009120	gill filament	7	1	3.23	0.309598	1	1	FALSE
UBERON:0009122	adenohypophyseal placode	26	11	12.01	0.915903	1	1	FALSE
UBERON:0009127	epibranchial ganglion	39	16	18.02	0.887902	1	1	TRUE
UBERON:0009141	craniocervical region vein	31	13	14.32	0.907821	1	1	FALSE
UBERON:0009142	entire embryonic mesenchyme	645	272	298.03	0.91266	1	1	FALSE
UBERON:0009550	endoderm of foregut-midgut junction	20	9	9.24	0.974026	1	1	FALSE
UBERON:0009614	hindbrain neural plate	162	59	74.85	0.788243	1	1	TRUE
UBERON:0009622	pronephric proximal straight tubule	23	9	10.63	0.84666	1	1	FALSE
UBERON:0009623	spinal nerve root	10	6	4.62	1.2987	1	1	TRUE
UBERON:0009662	hindbrain nucleus	109	39	50.36	0.774424	1	1	TRUE
UBERON:0009678	tooth row	8	3	3.7	0.810811	1	1	FALSE
UBERON:0009773	renal tubule	45	23	20.79	1.1063	1	1	FALSE
UBERON:0009848	zona limitans intrathalamica	18	8	8.32	0.961538	1	1	TRUE
UBERON:0009891	facial mesenchyme	5	3	2.31	1.2987	1	1	FALSE
UBERON:0010077	cuboidal epithelium	18	7	8.32	0.841346	1	1	FALSE
UBERON:0010092	future metencephalon	11	5	5.08	0.984252	1	1	TRUE
UBERON:0010131	conducting tissue of heart	8	5	3.7	1.35135	1	1	FALSE
UBERON:0010202	lateral line	212	76	97.96	0.775827	1	1	TRUE
UBERON:0010227	future cardiac atrium	9	3	4.16	0.721154	1	1	FALSE
UBERON:0010313	neural crest-derived structure	1041	474	481.01	0.985426	1	1	FALSE
UBERON:0010362	endoskeleton	77	29	35.58	0.815065	1	1	FALSE
UBERON:0010375	pancreas dorsal primordium	18	5	8.32	0.600962	1	1	FALSE
UBERON:0010376	pancreas ventral primordium	6	3	2.77	1.08303	1	1	FALSE
UBERON:0010377	mesenchyme from somatopleure	9	5	4.16	1.20192	1	1	FALSE
UBERON:0010498	pseudostratified columnar epithelium	65	10	30.03	0.333	1	1	FALSE
UBERON:0010740	bone of appendage girdle complex	73	30	33.73	0.889416	1	1	FALSE
UBERON:0010743	meningeal cluster	6	1	2.77	0.361011	1	1	TRUE
UBERON:0010931	intermandibularis	6	5	2.77	1.80505	1	1	FALSE
UBERON:0010959	craniocervical muscle	64	24	29.57	0.811633	1	1	FALSE
UBERON:0011143	upper urinary tract	801	342	370.11	0.92405	1	1	FALSE
UBERON:0011145	adductor muscle	15	4	6.93	0.577201	1	1	FALSE
UBERON:0011150	pharyngeal arch derived gill	816	384	377.04	1.01846	1	1	FALSE
UBERON:0011153	ventral hyoid arch skeleton	55	22	25.41	0.865801	1	1	FALSE
UBERON:0011214	nucleus of midbrain tectum	10	5	4.62	1.08225	1	1	TRUE
UBERON:0011215	central nervous system cell part cluster	524	190	242.12	0.784735	1	1	TRUE
UBERON:0011216	organ system subdivision	4299	1784	1986.41	0.898103	1	1	FALSE
UBERON:0011249	appendicular skeletal system	108	44	49.9	0.881764	1	1	FALSE
UBERON:0011299	white matter of telencephalon	16	3	7.39	0.405954	1	1	TRUE
UBERON:0011300	gray matter of telencephalon	18	6	8.32	0.721154	1	1	TRUE
UBERON:0011582	paired limb/fin skeleton	108	44	49.9	0.881764	1	1	FALSE
UBERON:0011585	cell condensation	27	9	12.48	0.721154	1	1	FALSE
UBERON:0011591	tract of diencephalon	23	9	10.63	0.84666	1	1	TRUE
UBERON:0011606	hyomandibular bone	10	5	4.62	1.08225	1	1	FALSE
UBERON:0011607	hyomandibular cartilage	8	3	3.7	0.810811	1	1	FALSE
UBERON:0011611	ceratohyal bone	10	2	4.62	0.4329	1	1	FALSE
UBERON:0011779	nerve of head region	28	11	12.94	0.850077	1	1	TRUE
UBERON:0011814	non-neurogenic ectodermal placode	69	28	31.88	0.878294	1	1	FALSE
UBERON:0011820	atrioventricular region	28	15	12.94	1.1592	1	1	FALSE
UBERON:0011821	irregular connective tissue	7	2	3.23	0.619195	1	1	FALSE
UBERON:0011822	dense irregular connective tissue	5	1	2.31	0.4329	1	1	FALSE
UBERON:0011892	anterior uvea	7	3	3.23	0.928793	1	1	TRUE
UBERON:0012071	palate bone	13	6	6.01	0.998336	1	1	FALSE
UBERON:0012072	palatal part of dermatocranium	15	7	6.93	1.0101	1	1	FALSE
UBERON:0012353	fin skeleton	116	48	53.6	0.895522	1	1	FALSE
UBERON:0013140	systemic vein	31	13	14.32	0.907821	1	1	FALSE
UBERON:0014371	future telencephalon	79	27	36.5	0.739726	1	1	TRUE
UBERON:0014450	pretectal nucleus	10	3	4.62	0.649351	1	1	TRUE
UBERON:0014738	medial pallium	6	0	2.77	0	1	1	TRUE
UBERON:0014741	lateral pallium	10	4	4.62	0.865801	1	1	TRUE
UBERON:0014764	anatomical line along groove	10	3	4.62	0.649351	1	1	FALSE
UBERON:0014912	thalamic eminence	13	1	6.01	0.166389	1	1	TRUE
UBERON:0015005	vertebra endochondral element	14	5	6.47	0.772798	1	1	FALSE
UBERON:0015020	otic capsule endochondral element	5	3	2.31	1.2987	1	1	TRUE
UBERON:0015178	somite border	18	10	8.32	1.20192	1	1	FALSE
UBERON:0015233	nucleus of dorsal thalamus	36	14	16.63	0.841852	1	1	TRUE
UBERON:0015234	nucleus of ventral thalamus	19	9	8.78	1.02506	1	1	TRUE
UBERON:0015238	pineal complex	482	161	222.71	0.722913	1	1	TRUE
UBERON:0015241	parapineal organ	8	4	3.7	1.08108	1	1	TRUE
UBERON:0015410	heart plus pericardium	388	167	179.28	0.931504	1	1	FALSE
UBERON:0015788	olfactory apparatus chamber	83	13	38.35	0.338983	1	1	TRUE
UBERON:0015789	cranial or facial muscle	7	4	3.23	1.23839	1	1	FALSE
UBERON:0015807	ear epithelium	45	19	20.79	0.913901	1	1	TRUE
UBERON:0016887	entire extraembryonic component	45	22	20.79	1.0582	1	1	FALSE
UBERON:0018142	caudal vertebra endochondral element	8	2	3.7	0.540541	1	1	FALSE
UBERON:0018544	trigeminal nerve muscle	15	4	6.93	0.577201	1	1	FALSE
UBERON:2000001	Kupffer's vesicle	157	79	72.54	1.08905	1	1	FALSE
UBERON:2000072	somite 1	8	3	3.7	0.810811	1	1	FALSE
UBERON:2000073	somite 5	6	1	2.77	0.361011	1	1	FALSE
UBERON:2000090	apical ectodermal ridge dorsal fin	9	3	4.16	0.721154	1	1	FALSE
UBERON:2000098	proliferative region	548	249	253.21	0.983373	1	1	FALSE
UBERON:2000102	dorsal fin fold	15	4	6.93	0.577201	1	1	FALSE
UBERON:2000120	lateral line ganglion	146	47	67.46	0.696709	1	1	TRUE
UBERON:2000125	mandibular lateral line neuromast	10	1	4.62	0.21645	1	1	TRUE
UBERON:2000136	otic lateral line neuromast	10	1	4.62	0.21645	1	1	TRUE
UBERON:2000193	diffuse nuclei	8	3	3.7	0.810811	1	1	TRUE
UBERON:2000250	opercle	27	11	12.48	0.88141	1	1	FALSE
UBERON:2000259	mandibular lateral line	10	1	4.62	0.21645	1	1	TRUE
UBERON:2000294	torus lateralis	12	2	5.54	0.361011	1	1	TRUE
UBERON:2000298	vent	6	1	2.77	0.361011	1	1	FALSE
UBERON:2000347	dorsal zone of median tuberal portion of hypothalamus	35	12	16.17	0.742115	1	1	TRUE
UBERON:2000356	gill raker	7	2	3.23	0.619195	1	1	FALSE
UBERON:2000358	granular layer corpus cerebelli	17	5	7.86	0.636132	1	1	TRUE
UBERON:2000372	interpeduncular nucleus medulla oblongata	7	1	3.23	0.309598	1	1	TRUE
UBERON:2000381	lateral line sensory nucleus	21	11	9.7	1.13402	1	1	TRUE
UBERON:2000394	molecular layer corpus cerebelli	6	2	2.77	0.722022	1	1	TRUE
UBERON:2000398	nucleus isthmi	6	2	2.77	0.722022	1	1	TRUE
UBERON:2000401	octaval nerve sensory nucleus	9	4	4.16	0.961538	1	1	TRUE
UBERON:2000408	periventricular nucleus of caudal tuberculum	19	8	8.78	0.911162	1	1	TRUE
UBERON:2000424	opercular lateral line	9	1	4.16	0.240385	1	1	TRUE
UBERON:2000464	otic lateral line	10	1	4.62	0.21645	1	1	TRUE
UBERON:2000475	paraventricular organ	11	6	5.08	1.1811	1	1	TRUE
UBERON:2000476	branchiostegal ray	17	9	7.86	1.14504	1	1	FALSE
UBERON:2000482	caudal tuberal nucleus	25	8	11.55	0.692641	1	1	TRUE
UBERON:2000485	central nucleus inferior lobe	6	2	2.77	0.722022	1	1	TRUE
UBERON:2000512	facial lobe	12	3	5.54	0.541516	1	1	TRUE
UBERON:2000551	nucleus lateralis valvulae	8	3	3.7	0.810811	1	1	TRUE
UBERON:2000573	internal cellular layer	6	3	2.77	1.08303	1	1	TRUE
UBERON:2000601	pretectal periventricular nucleus	9	2	4.16	0.480769	1	1	TRUE
UBERON:2000609	ventrolateral nucleus	5	1	2.31	0.4329	1	1	TRUE
UBERON:2000634	caudal zone of median tuberal portion of hypothalamus	34	14	15.71	0.891152	1	1	TRUE
UBERON:2000648	dorsal fin musculature	10	2	4.62	0.4329	1	1	FALSE
UBERON:2000657	entopterygoid	9	5	4.16	1.20192	1	1	FALSE
UBERON:2000692	symplectic	12	5	5.54	0.902527	1	1	FALSE
UBERON:2000711	DEL	30	17	13.86	1.22655	1	1	FALSE
UBERON:2000717	apical ectodermal ridge median fin fold	5	0	2.31	0	1	1	FALSE
UBERON:2000728	somite 2	11	2	5.08	0.393701	1	1	FALSE
UBERON:2000732	somite 3	13	4	6.01	0.665557	1	1	FALSE
UBERON:2000766	granular layer valvula cerebelli	11	4	5.08	0.787402	1	1	TRUE
UBERON:2000813	infraorbital lateral line neuromast	10	1	4.62	0.21645	1	1	TRUE
UBERON:2000814	opercular lateral line neuromast	9	1	4.16	0.240385	1	1	TRUE
UBERON:2000815	nucleus of medial longitudinal fasciculus of medulla	6	2	2.77	0.722022	1	1	TRUE
UBERON:2000826	central nucleus torus semicircularis	5	2	2.31	0.865801	1	1	TRUE
UBERON:2000857	somite 4	7	2	3.23	0.619195	1	1	FALSE
UBERON:2000859	specialized hemal arch and spine	6	2	2.77	0.722022	1	1	FALSE
UBERON:2000887	floor plate neural rod	5	2	2.31	0.865801	1	1	TRUE
UBERON:2000912	mesenchyme median fin fold	5	1	2.31	0.4329	1	1	FALSE
UBERON:2000913	molecular layer valvula cerebelli	8	4	3.7	1.08108	1	1	TRUE
UBERON:2000939	middle lateral line neuromast	9	1	4.16	0.240385	1	1	TRUE
UBERON:2000940	posterior lateral line neuromast	38	11	17.56	0.626424	1	1	TRUE
UBERON:2000941	nucleus of the medial longitudinal fasciculus synencephalon	10	5	4.62	1.08225	1	1	TRUE
UBERON:2001025	occipital lateral line neuromast	10	2	4.62	0.4329	1	1	TRUE
UBERON:2001026	supraorbital lateral line neuromast	8	1	3.7	0.27027	1	1	TRUE
UBERON:2001054	lateral dorsal aorta	18	9	8.32	1.08173	1	1	FALSE
UBERON:2001055	pronephric duct opening	13	4	6.01	0.665557	1	1	FALSE
UBERON:2001063	posterior caudal vein	7	1	3.23	0.309598	1	1	FALSE
UBERON:2001069	ventral fin fold	16	5	7.39	0.67659	1	1	FALSE
UBERON:2001096	immature anterior macula	8	3	3.7	0.810811	1	1	TRUE
UBERON:2001097	immature posterior macula	5	3	2.31	1.2987	1	1	TRUE
UBERON:2001156	posterior lateral line placode	13	5	6.01	0.831947	1	1	TRUE
UBERON:2001157	posterior lateral line primordium	68	19	31.42	0.60471	1	1	TRUE
UBERON:2001179	epidermal superficial stratum	11	2	5.08	0.393701	1	1	FALSE
UBERON:2001200	corpuscles of Stannius	12	6	5.54	1.08303	1	1	FALSE
UBERON:2001314	posterior lateral line ganglion	56	17	25.88	0.656878	1	1	TRUE
UBERON:2001316	anterior lateral line placode	14	5	6.47	0.772798	1	1	TRUE
UBERON:2001340	nucleus of the tract of the postoptic commissure	10	4	4.62	0.865801	1	1	TRUE
UBERON:2001391	anterior lateral line ganglion	36	14	16.63	0.841852	1	1	TRUE
UBERON:2001430	pneumatic duct	9	3	4.16	0.721154	1	1	FALSE
UBERON:2001431	primitive olfactory epithelium	17	6	7.86	0.763359	1	1	TRUE
UBERON:2001472	anterior lateral line neuromast	13	4	6.01	0.665557	1	1	TRUE
UBERON:2001522	hypobranchial cartilage	6	2	2.77	0.722022	1	1	FALSE
UBERON:2001821	notochord posterior region	16	7	7.39	0.947226	1	1	FALSE
UBERON:2001875	opercular series	29	11	13.4	0.820896	1	1	FALSE
UBERON:2002067	upper hypural set	6	2	2.77	0.722022	1	1	FALSE
UBERON:2002068	lower hypural set	6	2	2.77	0.722022	1	1	FALSE
UBERON:2002098	hemal spine series	7	2	3.23	0.619195	1	1	FALSE
UBERON:2002101	branchiostegal ray series	17	9	7.86	1.14504	1	1	FALSE
UBERON:2002162	ural vertebra	6	2	2.77	0.722022	1	1	FALSE
UBERON:2002219	parvocellular preoptic nucleus	38	17	17.56	0.968109	1	1	TRUE
UBERON:2002225	posterior pronephric duct	11	7	5.08	1.37795	1	1	FALSE
UBERON:2002226	preglomerular nucleus	10	3	4.62	0.649351	1	1	TRUE
UBERON:2005025	dorsal longitudinal anastomotic vessel	9	5	4.16	1.20192	1	1	FALSE
UBERON:2005029	rostral blood island	16	8	7.39	1.08254	1	1	FALSE
UBERON:2005039	anterior lateral mesoderm	11	5	5.08	0.984252	1	1	FALSE
UBERON:2005114	middle lateral line system	10	2	4.62	0.4329	1	1	TRUE
UBERON:2005272	immature gonad	6	3	2.77	1.08303	1	1	FALSE
UBERON:2005317	pectoral fin fold	8	5	3.7	1.35135	1	1	FALSE
UBERON:2007001	dorso-rostral cluster	18	2	8.32	0.240385	1	1	TRUE
UBERON:2007008	ventral intermandibularis anterior	8	1	3.7	0.27027	1	1	FALSE
UBERON:2007023	posterior neural keel	125	50	57.76	0.865651	1	1	TRUE
UBERON:2007029	hindbrain neural keel	113	42	52.21	0.804444	1	1	TRUE
UBERON:2007030	posterior neural rod	48	16	22.18	0.721371	1	1	TRUE
UBERON:2007031	anterior neural rod	101	34	46.67	0.728519	1	1	TRUE
UBERON:2007033	forebrain midbrain boundary neural rod	6	3	2.77	1.08303	1	1	TRUE
UBERON:2007034	forebrain neural rod	46	21	21.25	0.988235	1	1	TRUE
UBERON:2007036	hindbrain neural rod	27	10	12.48	0.801282	1	1	TRUE
UBERON:2007043	hindbrain neural tube	7	4	3.23	1.23839	1	1	TRUE
UBERON:2007045	midbrain hindbrain boundary neural keel	41	16	18.94	0.844773	1	1	TRUE
UBERON:2007046	midbrain hindbrain boundary neural rod	37	14	17.1	0.818713	1	1	TRUE
UBERON:2007048	ventral intermandibularis posterior	9	1	4.16	0.240385	1	1	FALSE
UBERON:2007059	neurogenic field	15	9	6.93	1.2987	1	1	FALSE
UBERON:3000961	external integument structure	363	132	167.73	0.786979	1	1	FALSE
UBERON:4000163	anal fin	14	4	6.47	0.618238	1	1	FALSE
UBERON:4000164	caudal fin	53	26	24.49	1.06166	1	1	FALSE
UBERON:4000172	lepidotrichium	13	5	6.01	0.831947	1	1	FALSE
UBERON:4000174	caudal fin lepidotrichium	6	3	2.77	1.08303	1	1	FALSE
UBERON:4000176	anal fin lepidotrichium	5	2	2.31	0.865801	1	1	FALSE
UBERON:4300037	bony fin ray	13	5	6.01	0.831947	1	1	FALSE
ZFA:0000634	caudal hypothalamic zone (Danio)	39	15	18.02	0.832408	1	1	TRUE
ZFA:0001624	pronephric distal late tubule (Danio)	12	7	5.54	1.26354	1	1	FALSE
ZFA:0005296	axial lymph vessel (Danio)	7	1	3.23	0.309598	1	1	FALSE
ZFA:0005463	oral ectoderm (Danio)	7	3	3.23	0.928793	1	1	FALSE
ZFA:0005660	intestinal mucosa (Danio)	32	19	14.79	1.28465	1	1	FALSE
ZFA:0005738	intestinal bulb primordium (Danio)	5	2	2.31	0.865801	1	1	FALSE
ZFA:0005791	breeding tubercle (Danio)	6	1	2.77	0.361011	1	1	FALSE
ZFA:0006000	intermediate hypothalamus (Danio)	8	1	3.7	0.27027	1	1	TRUE

## Sheet: Table S3 - zf 3R dup over
OrganId	OrganName	Annotated	Significant	Expected	EnrichmentFold	Pvalue	FDR	BroadNS
UBERON:0001781	layer of retina	682	187	97.32	1.9215	7.42537e-21	1.00168e-17	TRUE
UBERON:0002757	regional part of epithalamus	546	146	77.92	1.87372	2.46005e-15	1.65931e-12	TRUE
UBERON:0001714	cranial ganglion	592	150	84.48	1.77557	3.56716e-13	1.60403e-10	TRUE
UBERON:0003296	gland of diencephalon	559	143	79.77	1.79265	6.87085e-13	1.85375e-10	TRUE
UBERON:0010133	neuroendocrine gland	559	143	79.77	1.79265	6.87085e-13	1.85375e-10	TRUE
UBERON:0000489	cavitated compound organ	1701	337	242.74	1.38832	1.6334e-12	3.67243e-10	FALSE
UBERON:0002028	hindbrain	1600	339	228.33	1.48469	7.32917e-10	1.41244e-07	TRUE
UBERON:0001943	midbrain tegmentum	553	135	78.92	1.71059	8.84065e-10	1.49075e-07	TRUE
UBERON:0002946	regional part of cerebellum	79	32	11.27	2.8394	8.98708e-09	1.34706e-06	TRUE
UBERON:0002329	somite	1208	232	172.39	1.34579	2.41159e-07	3.25323e-05	FALSE
UBERON:0001893	telencephalon	972	210	138.71	1.51395	3.09855e-07	3.79995e-05	TRUE
UBERON:0007651	anatomical junction	364	85	51.94	1.6365	1.87823e-06	0.000211144	FALSE
UBERON:0001894	diencephalon	1459	331	208.21	1.58974	2.96457e-06	0.000307631	TRUE
UBERON:0000203	pallium	105	33	14.98	2.20294	5.16521e-06	0.000497705	TRUE
UBERON:0005725	olfactory system	760	155	108.46	1.4291	7.3487e-06	0.000660893	TRUE
UBERON:0003528	brain grey matter	471	120	67.21	1.78545	1.2065e-05	0.00101723	TRUE
UBERON:0001898	hypothalamus	329	82	46.95	1.74654	1.37163e-05	0.00108843	TRUE
UBERON:0000204	ventral part of telencephalon	102	32	14.56	2.1978	1.98329e-05	0.00148636	TRUE
UBERON:2000449	torus longitudinalis	34	15	4.85	3.09278	2.45101e-05	0.00174022	TRUE
UBERON:0002546	cranial placode	873	167	124.58	1.3405	3.60632e-05	0.00238104	FALSE
UBERON:0000481	multi-tissue structure	4174	736	595.65	1.23562	3.70659e-05	0.00238104	FALSE
UBERON:2007002	ventro-rostral cluster	21	11	3	3.66667	4.2619e-05	0.00261332	TRUE
UBERON:0011216	organ system subdivision	4299	776	613.49	1.26489	5.86225e-05	0.00337136	FALSE
UBERON:0003051	ear vesicle	843	161	120.3	1.33832	5.99797e-05	0.00337136	FALSE
UBERON:0001896	medulla oblongata	160	48	22.83	2.1025	6.36737e-05	0.00343583	TRUE
UBERON:0003895	hypaxial myotome region	101	29	14.41	2.01249	0.000119877	0.00621977	FALSE
UBERON:2007024	anterior neural keel	265	60	37.82	1.58646	0.000135766	0.00678326	TRUE
UBERON:0002105	vestibulo-auditory system	532	108	75.92	1.42255	0.000181415	0.00874034	TRUE
UBERON:0000487	simple squamous epithelium	416	85	59.37	1.4317	0.000249438	0.0116032	FALSE
UBERON:0008904	neuromast	169	41	24.12	1.69983	0.000340916	0.0153299	TRUE
UBERON:0007245	nuclear complex of neuraxis	92	28	13.13	2.13252	0.000435425	0.018948	TRUE
UBERON:0007215	trabecula cranii	12	7	1.71	4.09357	0.000486501	0.0198876	FALSE
UBERON:2000512	facial lobe	12	7	1.71	4.09357	0.000486501	0.0198876	TRUE
UBERON:0002540	lateral line system	519	112	74.06	1.51229	0.000538883	0.021381	TRUE
UBERON:2007003	ventro-caudal cluster	19	9	2.71	3.32103	0.000570691	0.0219961	TRUE
UBERON:0004089	midface	602	119	85.91	1.38517	0.000592649	0.0222079	FALSE
UBERON:2000633	caudal tuberculum	117	30	16.7	1.79641	0.000784603	0.0286062	TRUE
UBERON:0001900	ventral thalamus	71	22	10.13	2.17177	0.000940773	0.0333974	TRUE
UBERON:0000151	pectoral fin	1207	215	172.25	1.24819	0.00118393	0.040952	FALSE
UBERON:0000926	mesoderm	1366	238	194.94	1.22089	0.00133324	0.0449634	FALSE
UBERON:2000609	ventrolateral nucleus	5	4	0.71	5.6338	0.00183045	0.0595205	TRUE
UBERON:0001891	midbrain	1752	311	250.02	1.2439	0.00185312	0.0595205	TRUE
UBERON:0004141	heart tube	258	54	36.82	1.46659	0.00201766	0.0607413	FALSE
UBERON:0001727	taste bud	11	6	1.57	3.82166	0.00202621	0.0607413	TRUE
UBERON:2001179	epidermal superficial stratum	11	6	1.57	3.82166	0.00202621	0.0607413	FALSE
UBERON:0010170	region of neural crest	209	45	29.83	1.50855	0.00260559	0.0764117	TRUE
ZFA:0000297	vagal lobe (Danio)	15	7	2.14	3.27103	0.00267003	0.0766356	TRUE
UBERON:0005419	pectoral appendage bud	297	60	42.38	1.41576	0.00280668	0.0788795	FALSE
UBERON:0001928	preoptic area	113	29	16.13	1.79789	0.00327422	0.0901413	TRUE
UBERON:2007031	anterior neural rod	101	25	14.41	1.73491	0.00346494	0.0934841	TRUE
UBERON:0011610	ceratohyal cartilage	42	13	5.99	2.17028	0.00436894	0.114577	FALSE
UBERON:0002541	germ ring	152	34	21.69	1.56754	0.00441661	0.114577	FALSE
UBERON:0000063	organ segment	2827	552	403.43	1.36827	0.00532613	0.135565	FALSE
UBERON:0002309	medial longitudinal fasciculus	25	9	3.57	2.52101	0.00565819	0.14135	TRUE
UBERON:0009635	parachordal cartilage	13	6	1.86	3.22581	0.00582996	0.141741	FALSE
UBERON:0002680	regional part of metencephalon	430	103	61.36	1.67862	0.00588397	0.141741	TRUE
UBERON:0013754	integumentary system layer	17	7	2.43	2.88066	0.00622348	0.147289	FALSE
UBERON:2000347	dorsal zone of median tuberal portion of hypothalamus	35	11	4.99	2.20441	0.00747504	0.173859	TRUE
UBERON:0011611	ceratohyal bone	10	5	1.43	3.4965	0.00792647	0.181234	FALSE
UBERON:0004703	dorsal thalamus	87	22	12.42	1.77134	0.00824948	0.185476	TRUE
UBERON:0000966	retina	1547	325	220.76	1.47219	0.00864017	0.191075	TRUE
UBERON:0005729	pectoral appendage field	27	9	3.85	2.33766	0.00995671	0.215878	FALSE
UBERON:2000480	caudal octavolateralis nucleus	7	4	1	4	0.0100818	0.215878	TRUE
UBERON:0001897	dorsal plus ventral thalamus	673	170	96.04	1.7701	0.0106183	0.220488	TRUE
UBERON:0004291	heart rudiment	178	37	25.4	1.45669	0.010624	0.220488	FALSE
UBERON:0005426	lens vesicle	377	70	53.8	1.30112	0.0109017	0.222823	FALSE
UBERON:0004128	optic vesicle	440	80	62.79	1.27409	0.0114963	0.231471	FALSE
UBERON:2000516	periventricular grey zone	57	15	8.13	1.84502	0.0119079	0.236233	TRUE
UBERON:0015808	eye epithelium	89	21	12.7	1.65354	0.012309	0.240649	TRUE
UBERON:0004375	bone of free limb or fin	73	18	10.42	1.72745	0.0125222	0.241321	FALSE
UBERON:0000948	heart	379	72	54.09	1.33111	0.0131414	0.247242	FALSE
UBERON:0005075	forebrain-midbrain boundary	15	6	2.14	2.80374	0.013196	0.247242	TRUE
UBERON:0017650	developing mesenchymal structure	1216	215	173.53	1.23898	0.0139449	0.254244	FALSE
UBERON:0003513	trunk blood vessel	187	38	26.69	1.42375	0.0139467	0.254244	FALSE
UBERON:0002201	vasculature of trunk	211	42	30.11	1.39489	0.014329	0.257732	FALSE
UBERON:0006859	swim bladder bud	43	12	6.14	1.9544	0.0146098	0.259324	FALSE
ZFA:0000092	axis (Danio)	291	55	41.53	1.32434	0.0159843	0.280036	FALSE
UBERON:0004573	systemic artery	126	28	17.98	1.55729	0.0174392	0.291007	FALSE
UBERON:0000931	proctodeum	39	11	5.57	1.97487	0.0175418	0.291007	FALSE
UBERON:0001638	vein	259	50	36.96	1.35281	0.0177214	0.291007	FALSE
UBERON:0004124	myocardium trabecular layer	8	4	1.14	3.50877	0.0179048	0.291007	FALSE
UBERON:0005564	gonad primordium	8	4	1.14	3.50877	0.0179048	0.291007	FALSE
UBERON:0015241	parapineal organ	8	4	1.14	3.50877	0.0179048	0.291007	TRUE
UBERON:0003076	posterior neural tube	98	22	13.99	1.57255	0.0187108	0.300487	TRUE
UBERON:2000164	ventral mesenchyme	60	15	8.56	1.75234	0.0190356	0.301967	FALSE
UBERON:0004879	marginal zone of embryo	209	41	29.83	1.37446	0.0194037	0.301967	FALSE
UBERON:0004376	fin bone	84	22	11.99	1.83486	0.0194745	0.301967	FALSE
UBERON:0003900	epaxial myotome region	5	3	0.71	4.22535	0.0231616	0.343352	FALSE
UBERON:0006790	deep white layer of superior colliculus	5	3	0.71	4.22535	0.0231616	0.343352	TRUE
UBERON:2000826	central nucleus torus semicircularis	5	3	0.71	4.22535	0.0231616	0.343352	TRUE
UBERON:2000887	floor plate neural rod	5	3	0.71	4.22535	0.0231616	0.343352	TRUE
UBERON:0003084	heart primordium	95	21	13.56	1.54867	0.0250087	0.364098	FALSE
UBERON:0010536	nephron progenitor	17	6	2.43	2.46914	0.0253708	0.364098	FALSE
UBERON:2000248	magnocellular preoptic nucleus	17	6	2.43	2.46914	0.0253708	0.364098	TRUE
UBERON:0007383	enveloping layer of ectoderm	178	35	25.4	1.37795	0.028175	0.400053	FALSE
UBERON:0005377	olfactory bulb glomerular layer	9	4	1.28	3.125	0.0286392	0.400053	TRUE
UBERON:0002120	pronephros	752	127	107.31	1.18349	0.0287659	0.400053	FALSE
UBERON:0003107	Meckel's cartilage	27	8	3.85	2.07792	0.0303405	0.413428	FALSE
UBERON:2000426	rostral parvocellular preoptic nucleus	27	8	3.85	2.07792	0.0303405	0.413428	TRUE
UBERON:0002143	dorsal tegmental nucleus	14	5	2	2.5	0.0385561	0.514972	TRUE
UBERON:2000459	ventromedial thalamic nucleus	14	5	2	2.5	0.0385561	0.514972	TRUE
UBERON:0004753	scapulocoracoid	6	3	0.86	3.48837	0.041454	0.542926	FALSE
UBERON:2000364	hypural	6	3	0.86	3.48837	0.041454	0.542926	FALSE
ZFA:0005491	optic furrow (Danio)	10	4	1.43	2.7972	0.0424477	0.550595	TRUE
UBERON:2000599	torus semicircularis	30	11	4.28	2.57009	0.044686	0.574109	TRUE
UBERON:0000383	musculature of body	1156	196	164.97	1.18809	0.0477391	0.607548	FALSE
UBERON:0001697	orbital region	15	5	2.14	2.33645	0.0512361	0.63999	FALSE
UBERON:0009614	hindbrain neural plate	162	31	23.12	1.34083	0.0512372	0.63999	TRUE
UBERON:0005496	neural tube lateral wall	269	65	38.39	1.69315	0.0532566	0.659112	TRUE
UBERON:4000167	caudal fin skeleton	26	9	3.71	2.42588	0.0543196	0.660317	FALSE
UBERON:0000925	endoderm	272	50	38.82	1.288	0.054333	0.660317	FALSE
UBERON:0003854	spinal cord neural plate	11	4	1.57	2.54777	0.0593644	0.712556	TRUE
UBERON:0011814	non-neurogenic ectodermal placode	69	15	9.85	1.52284	0.0596878	0.712556	FALSE
UBERON:0002432	pars intermedia of adenohypophysis	7	3	1	3	0.0649831	0.768288	TRUE
UBERON:0011164	neurocranium bone	21	7	3	2.33333	0.065837	0.768288	FALSE
UBERON:2000630	caudal parvocellular preoptic nucleus	16	5	2.28	2.19298	0.0660648	0.768288	TRUE
UBERON:0001997	olfactory epithelium	65	14	9.28	1.50862	0.0718092	0.827954	TRUE
UBERON:2007023	posterior neural keel	125	24	17.84	1.34529	0.076386	0.87326	TRUE
UBERON:0011362	cranial blood vasculature	12	4	1.71	2.33918	0.0793115	0.899086	FALSE
UBERON:0003922	pancreatic epithelial bud	120	23	17.12	1.34346	0.0827085	0.925577	FALSE
UBERON:0004784	heart ventricle wall	17	5	2.43	2.05761	0.0830206	0.925577	FALSE
UBERON:0002517	basicranium	33	9	4.71	1.91083	0.0931289	1	FALSE
UBERON:0011779	nerve of head region	28	7	4	1.75	0.0935064	1	TRUE
UBERON:2000707	ventral zone	39	9	5.57	1.6158	0.0942099	1	TRUE
UBERON:2001378	axial hypoblast	116	22	16.55	1.32931	0.096384	1	FALSE
CL:0002319	neural cell	45	19	6.42	2.9595	0.0986493	1	TRUE
UBERON:2007015	posterior presumptive neural plate	377	85	53.8	1.57993	0.0993105	1	TRUE
UBERON:0009663	telencephalic nucleus	18	5	2.57	1.94553	0.102036	1	TRUE
UBERON:0007283	presumptive shield	13	4	1.86	2.15054	0.102119	1	FALSE
UBERON:0014912	thalamic eminence	13	4	1.86	2.15054	0.102119	1	TRUE
UBERON:0002081	cardiac atrium	63	13	8.99	1.44605	0.10577	1	FALSE
UBERON:0006071	caudal region	295	55	42.1	1.30641	0.107687	1	FALSE
UBERON:0005721	pronephric mesoderm	46	10	6.56	1.52439	0.110849	1	FALSE
UBERON:0000077	mixed endoderm/mesoderm-derived structure	263	46	37.53	1.22569	0.112371	1	FALSE
UBERON:0015212	lateral structure	3543	663	505.6	1.31131	0.11265	1	FALSE
UBERON:0007271	appendage musculature	573	92	81.77	1.12511	0.116203	1	FALSE
UBERON:2000040	median fin fold	132	24	18.84	1.27389	0.122941	1	FALSE
UBERON:2000182	central caudal thalamic nucleus	19	5	2.71	1.84502	0.123001	1	TRUE
UBERON:0003097	dorsal fin	30	7	4.28	1.63551	0.125409	1	FALSE
UBERON:0002108	small intestine	9	3	1.28	2.34375	0.125526	1	FALSE
UBERON:0003309	floor plate of diencephalon	9	3	1.28	2.34375	0.125526	1	TRUE
UBERON:0003061	blood island	59	12	8.42	1.42518	0.126936	1	FALSE
UBERON:0001042	chordate pharynx	996	156	142.13	1.09759	0.133491	1	FALSE
UBERON:0007811	craniocervical region	3861	697	550.98	1.26502	0.135778	1	FALSE
UBERON:0010134	secretory circumventricular organ	478	126	68.21	1.84724	0.137498	1	TRUE
UBERON:0002424	oral epithelium	20	5	2.85	1.75439	0.145774	1	FALSE
UBERON:0005723	floor plate spinal cord region	20	5	2.85	1.75439	0.145774	1	TRUE
UBERON:2007035	spinal cord neural rod	20	5	2.85	1.75439	0.145774	1	TRUE
UBERON:0007503	epithelial vesicle	1209	232	172.53	1.34469	0.147729	1	FALSE
UBERON:0002788	anterior nuclear group	5	2	0.71	2.8169	0.151467	1	TRUE
UBERON:0005410	cartilaginous otic capsule	5	2	0.71	2.8169	0.151467	1	TRUE
UBERON:2000542	medial column	5	2	0.71	2.8169	0.151467	1	TRUE
ZFA:0005738	intestinal bulb primordium (Danio)	5	2	0.71	2.8169	0.151467	1	FALSE
UBERON:0003102	surface structure	1803	315	257.3	1.22425	0.152831	1	FALSE
UBERON:0007475	matrix-based tissue	45	11	6.42	1.7134	0.16033	1	FALSE
UBERON:0006846	surface groove	19	7	2.71	2.58303	0.160409	1	FALSE
UBERON:2001340	nucleus of the tract of the postoptic commissure	10	3	1.43	2.0979	0.16113	1	TRUE
UBERON:2007013	preplacodal ectoderm	10	3	1.43	2.0979	0.16113	1	FALSE
UBERON:0004356	apical ectodermal ridge	62	12	8.85	1.35593	0.165687	1	FALSE
UBERON:0011085	palatoquadrate arch	56	11	7.99	1.37672	0.166735	1	FALSE
UBERON:0001707	nasal cavity	21	5	3	1.66667	0.170184	1	TRUE
UBERON:0001862	vestibular labyrinth	37	8	5.28	1.51515	0.177775	1	TRUE
UBERON:0005362	vagus X ganglion	27	6	3.85	1.55844	0.178028	1	TRUE
UBERON:0001637	artery	243	48	34.68	1.38408	0.178658	1	FALSE
UBERON:0002533	post-anal tail bud	636	99	90.76	1.09079	0.181166	1	FALSE
UBERON:0001017	central nervous system	3623	673	517.02	1.30169	0.182386	1	TRUE
UBERON:0002199	integument	565	117	80.63	1.45107	0.182655	1	FALSE
UBERON:0000935	anterior commissure	16	4	2.28	1.75439	0.185035	1	TRUE
UBERON:0002538	hatching gland	231	38	32.96	1.15291	0.19227	1	FALSE
UBERON:0005423	developing anatomical structure	4615	819	658.58	1.24358	0.204939	1	FALSE
UBERON:0002043	dorsal raphe nucleus	6	2	0.86	2.32558	0.206474	1	TRUE
UBERON:0010931	intermandibularis	6	2	0.86	2.32558	0.206474	1	FALSE
UBERON:2000712	I-YSL	6	2	0.86	2.32558	0.206474	1	FALSE
UBERON:2001522	hypobranchial cartilage	6	2	0.86	2.32558	0.206474	1	FALSE
UBERON:0006984	anatomical surface	3389	565	483.63	1.16825	0.211838	1	FALSE
UBERON:0008814	pharyngeal arch system	1315	215	187.66	1.14569	0.223191	1	FALSE
UBERON:0005911	endo-epithelium	344	63	49.09	1.28336	0.226186	1	FALSE
UBERON:0002050	embryonic structure	4135	719	590.09	1.21846	0.226246	1	FALSE
UBERON:0004710	pectoral appendage	1207	215	172.25	1.24819	0.228053	1	FALSE
UBERON:0016888	transitional anatomical structure	1208	232	172.39	1.34579	0.229175	1	FALSE
UBERON:0005103	mesonephric epithelium	670	112	95.61	1.17143	0.239125	1	FALSE
UBERON:2000096	cardinal system	112	19	15.98	1.18899	0.241677	1	FALSE
UBERON:0002534	paired fin	1207	215	172.25	1.24819	0.243568	1	FALSE
UBERON:0009955	neurogenic placode	822	157	117.3	1.33845	0.244279	1	FALSE
UBERON:0003060	pronephric duct	663	111	94.61	1.17324	0.244449	1	FALSE
UBERON:0005085	ectodermal placode	875	167	124.87	1.33739	0.246362	1	FALSE
UBERON:0002346	neurectoderm	678	143	96.75	1.47804	0.260323	1	TRUE
UBERON:0005174	dorsal region element	1085	233	154.84	1.50478	0.261057	1	FALSE
UBERON:0009201	nephric duct	664	111	94.76	1.17138	0.262277	1	FALSE
UBERON:0002203	vasculature of eye	13	3	1.86	1.6129	0.263028	1	TRUE
UBERON:0004740	basibranchial bone	7	2	1	2	0.263071	1	FALSE
UBERON:0006320	inferior oblique extraocular muscle	7	2	1	2	0.263071	1	TRUE
UBERON:2001053	future internal carotid artery	7	2	1	2	0.263071	1	FALSE
ZFA:0005463	oral ectoderm (Danio)	7	2	1	2	0.263071	1	FALSE
UBERON:0004247	bone of dorsum	9	4	1.28	3.125	0.264693	1	FALSE
UBERON:2007046	midbrain hindbrain boundary neural rod	37	7	5.28	1.32576	0.270378	1	TRUE
UBERON:0002037	cerebellum	403	94	57.51	1.6345	0.271589	1	TRUE
UBERON:2007029	hindbrain neural keel	113	22	16.13	1.36392	0.273161	1	TRUE
UBERON:0012360	bone of jaw	36	7	5.14	1.36187	0.275562	1	FALSE
UBERON:2001073	axial vasculature	235	44	33.54	1.31187	0.279265	1	FALSE
UBERON:0011156	facial skeleton	75	18	10.7	1.68224	0.279856	1	FALSE
UBERON:2000293	synencephalon	25	5	3.57	1.40056	0.280214	1	TRUE
UBERON:0003928	digestive system duct	13	3	1.86	1.6129	0.280436	1	FALSE
UBERON:0007286	presumptive floor plate	13	3	1.86	1.6129	0.280436	1	TRUE
UBERON:2001516	ceratobranchial cartilage	13	3	1.86	1.6129	0.280436	1	FALSE
UBERON:0000965	lens of camera-type eye	395	70	56.37	1.2418	0.281281	1	TRUE
UBERON:0010230	eyeball of camera-type eye	1802	365	257.15	1.41941	0.281589	1	TRUE
UBERON:0005726	chemosensory system	760	155	108.46	1.4291	0.281908	1	TRUE
UBERON:0005068	neural rod	343	64	48.95	1.30746	0.293738	1	TRUE
UBERON:2000033	intermediate cell mass of mesoderm	248	41	35.39	1.15852	0.293963	1	FALSE
UBERON:0010135	sensory circumventricular organ	469	124	66.93	1.85268	0.299727	1	TRUE
UBERON:0003921	pancreas primordium	147	28	20.98	1.3346	0.304443	1	FALSE
UBERON:0003714	neural tissue	948	233	135.28	1.72235	0.313805	1	TRUE
UBERON:0004814	upper respiratory tract epithelium	146	27	20.83	1.29621	0.315443	1	FALSE
UBERON:0003894	liver primordium	20	4	2.85	1.40351	0.316974	1	FALSE
UBERON:0009615	midbrain hindbrain boundary neural plate	20	4	2.85	1.40351	0.316974	1	TRUE
UBERON:0004741	cleithrum	71	17	10.13	1.67818	0.317641	1	FALSE
UBERON:0005805	dorsal aorta	123	26	17.55	1.48148	0.318856	1	FALSE
UBERON:0011242	ethmoid cartilage	28	7	4	1.75	0.318958	1	FALSE
UBERON:0002110	gall bladder	8	2	1.14	1.75439	0.319684	1	FALSE
UBERON:0005420	pelvic appendage bud	8	2	1.14	1.75439	0.319684	1	FALSE
ZFA:0006000	intermediate hypothalamus (Danio)	8	2	1.14	1.75439	0.319684	1	TRUE
UBERON:0003082	myotome	735	135	104.89	1.28706	0.322583	1	FALSE
UBERON:0007812	post-anal tail	294	55	41.96	1.31077	0.322779	1	FALSE
UBERON:0001074	pericardial cavity	380	72	54.23	1.32768	0.32731	1	FALSE
UBERON:0007100	primary circulatory organ	379	72	54.09	1.33111	0.329216	1	FALSE
UBERON:0007304	appendage vasculature	121	21	17.27	1.21598	0.329245	1	FALSE
UBERON:0000153	anterior region of body	3910	711	557.98	1.27424	0.331246	1	FALSE
UBERON:0003067	dorsolateral placode	561	113	80.06	1.41144	0.33265	1	FALSE
UBERON:0004288	skeleton	802	130	114.45	1.13587	0.343456	1	FALSE
UBERON:0003052	midbrain-hindbrain boundary	331	78	47.24	1.65114	0.34941	1	TRUE
UBERON:0013765	digestive system element	1108	169	158.12	1.06881	0.355606	1	FALSE
UBERON:0000076	external ectoderm	412	80	58.79	1.36078	0.356596	1	FALSE
UBERON:0000089	hypoblast (generic)	184	32	26.26	1.21858	0.357471	1	FALSE
UBERON:0002415	tail	294	55	41.96	1.31077	0.358198	1	FALSE
UBERON:0004122	genitourinary system	106	20	15.13	1.32188	0.361954	1	FALSE
UBERON:2007059	neurogenic field	15	3	2.14	1.40187	0.363845	1	FALSE
UBERON:2007045	midbrain hindbrain boundary neural keel	41	7	5.85	1.19658	0.367416	1	TRUE
UBERON:0008193	pneumatized bone	34	8	4.85	1.64948	0.368482	1	FALSE
UBERON:4000163	anal fin	14	4	2	2	0.369625	1	FALSE
UBERON:0005412	optic fissure	10	3	1.43	2.0979	0.369726	1	FALSE
UBERON:2000058	polster	346	57	49.38	1.15431	0.371229	1	FALSE
UBERON:0010741	bone of pectoral complex	73	18	10.42	1.72745	0.372583	1	FALSE
UBERON:0004341	primitive streak	77	17	10.99	1.54686	0.373172	1	FALSE
UBERON:0005388	photoreceptor array	1547	325	220.76	1.47219	0.3789	1	TRUE
UBERON:0004582	venous system	259	50	36.96	1.35281	0.378981	1	FALSE
UBERON:0002268	main olfactory organ	551	109	78.63	1.38624	0.379617	1	TRUE
UBERON:0010708	pectoral complex	1207	215	172.25	1.24819	0.381354	1	FALSE
UBERON:0006562	pharynx	996	156	142.13	1.09759	0.381717	1	FALSE
UBERON:0002416	integumental system	1803	315	257.3	1.22425	0.382749	1	FALSE
UBERON:0005886	post-hyoid pharyngeal arch skeleton	646	98	92.19	1.06302	0.383579	1	FALSE
UBERON:0002200	vasculature of head	64	11	9.13	1.20482	0.383625	1	FALSE
UBERON:0007798	vascular system	494	92	70.5	1.30496	0.390374	1	FALSE
UBERON:0003902	retinal neural layer	633	177	90.33	1.95948	0.391495	1	TRUE
UBERON:0005902	occipital region	762	133	108.74	1.2231	0.401031	1	FALSE
UBERON:0000083	mesonephric tubule	670	112	95.61	1.17143	0.403789	1	FALSE
UBERON:0005389	transparent eye structure	395	70	56.37	1.2418	0.406469	1	TRUE
UBERON:0005253	head mesenchyme	172	26	24.55	1.05906	0.407452	1	FALSE
UBERON:0001774	skeletal muscle of trunk	750	136	107.03	1.27067	0.408545	1	FALSE
UBERON:0004111	anatomical conduit	3364	561	480.06	1.1686	0.41276	1	FALSE
UBERON:0000349	limbic system	329	82	46.95	1.74654	0.414367	1	TRUE
UBERON:0005256	trunk mesenchyme	517	81	73.78	1.09786	0.416446	1	FALSE
UBERON:0010323	cranial skeletal system	1354	219	193.22	1.13342	0.42357	1	FALSE
UBERON:0006935	crista ampullaris neuroepithelium	10	2	1.43	1.3986	0.428665	1	TRUE
UBERON:2000309	E-YSL	10	2	1.43	1.3986	0.428665	1	FALSE
UBERON:0000025	tube	3319	553	473.64	1.16755	0.432556	1	FALSE
UBERON:2007042	spinal cord neural tube	87	20	12.42	1.61031	0.441919	1	TRUE
UBERON:0005178	thoracic cavity element	414	78	59.08	1.32024	0.442574	1	FALSE
UBERON:0007499	epithelial sac	120	23	17.12	1.34346	0.442793	1	FALSE
UBERON:0003112	olfactory region	57	14	8.13	1.72202	0.442816	1	FALSE
UBERON:2000004	anterior axial hypoblast	108	19	15.41	1.23297	0.443982	1	FALSE
UBERON:0002100	trunk	2643	423	377.17	1.12151	0.444892	1	FALSE
UBERON:0011152	dorsal hyoid arch skeleton	38	6	5.42	1.10701	0.454179	1	FALSE
UBERON:0006553	renal duct	669	111	95.47	1.16267	0.455246	1	FALSE
UBERON:0003898	skeletal muscle tissue of trunk	101	29	14.41	2.01249	0.456053	1	FALSE
UBERON:0003934	mesenchyme pectoral fin	47	15	6.71	2.23547	0.457778	1	FALSE
UBERON:0003057	chordal neural plate	171	32	24.4	1.31148	0.458024	1	TRUE
UBERON:0011609	ceratohyal element	43	13	6.14	2.11726	0.458164	1	FALSE
UBERON:2000318	brainstem and spinal white matter	26	9	3.71	2.42588	0.458591	1	TRUE
UBERON:0003110	otic region	21	8	3	2.66667	0.458669	1	FALSE
UBERON:0008404	proximale tubular epithelium	26	7	3.71	1.88679	0.45913	1	FALSE
UBERON:0016879	future central nervous system	1863	347	265.86	1.3052	0.459154	1	TRUE
UBERON:0011241	ethmoid region	28	7	4	1.75	0.459207	1	FALSE
UBERON:0003923	dorsal pancreatic bud	18	5	2.57	1.94553	0.459361	1	FALSE
UBERON:0001287	proximal convoluted tubule	14	4	2	2	0.459477	1	FALSE
UBERON:0003350	epithelium of mucosa	116	23	16.55	1.38973	0.461403	1	FALSE
UBERON:0001895	metencephalon	431	103	61.51	1.67452	0.462016	1	TRUE
UBERON:0009581	midbrain mantle layer	266	63	37.96	1.65964	0.469015	1	TRUE
UBERON:0003920	venous blood vessel	259	50	36.96	1.35281	0.474212	1	FALSE
UBERON:0008229	craniocervical region musculature	135	23	19.27	1.19357	0.483065	1	FALSE
UBERON:0010204	tail vasculature	120	20	17.12	1.16822	0.483527	1	FALSE
UBERON:0005305	thyroid follicle	18	3	2.57	1.16732	0.484829	1	FALSE
UBERON:0010912	subdivision of skeleton	801	129	114.31	1.12851	0.48691	1	FALSE
UBERON:0000924	ectoderm	2095	396	298.97	1.32455	0.487572	1	FALSE
UBERON:0003831	respiratory system muscle	47	8	6.71	1.19225	0.488209	1	FALSE
UBERON:0003059	presomitic mesoderm	356	54	50.8	1.06299	0.489525	1	FALSE
UBERON:0001041	foregut	1315	215	187.66	1.14569	0.491399	1	FALSE
UBERON:0002259	corpora quadrigemina	990	152	141.28	1.07588	0.494473	1	TRUE
UBERON:0000922	embryo	4135	719	590.09	1.21846	0.499386	1	FALSE
UBERON:0005409	gastrointestinal system	398	59	56.8	1.03873	0.501645	1	FALSE
UBERON:0016880	future nervous system	1863	347	265.86	1.3052	0.506739	1	TRUE
UBERON:0001434	skeletal system	1385	230	197.65	1.16367	0.511428	1	FALSE
UBERON:0002240	spinal cord	1078	231	153.84	1.50156	0.511529	1	TRUE
UBERON:0001003	skin epidermis	357	70	50.95	1.3739	0.512229	1	FALSE
UBERON:0006603	presumptive mesoderm	40	6	5.71	1.05079	0.515773	1	FALSE
UBERON:0010285	midbrain basal plate	266	63	37.96	1.65964	0.516701	1	TRUE
UBERON:0001048	primordium	2645	488	377.46	1.29285	0.51699	1	FALSE
UBERON:0001049	neural tube	1541	284	219.91	1.29144	0.517871	1	TRUE
UBERON:0011158	primary subdivision of skull	115	24	16.41	1.46252	0.518757	1	FALSE
UBERON:0002406	pericardial sac	380	72	54.23	1.32768	0.519851	1	FALSE
UBERON:0000970	eye	2161	413	308.39	1.33921	0.520034	1	TRUE
UBERON:0000467	anatomical system	5609	972	800.43	1.21435	0.523295	1	FALSE
UBERON:2001157	posterior lateral line primordium	68	14	9.7	1.4433	0.525971	1	TRUE
UBERON:0000160	intestine	398	59	56.8	1.03873	0.526147	1	FALSE
UBERON:0000078	mixed ectoderm/mesoderm/endoderm-derived structure	95	16	13.56	1.17994	0.526772	1	FALSE
UBERON:2000241	midline column	22	4	3.14	1.27389	0.52746	1	TRUE
UBERON:0007277	presumptive hindbrain	375	84	53.51	1.5698	0.527904	1	TRUE
UBERON:0005366	olfactory lobe	134	40	19.12	2.09205	0.530976	1	TRUE
AEO:0000217	migrating developing tissue	750	136	107.03	1.27067	0.531053	1	FALSE
UBERON:0010188	protuberance	1352	221	192.94	1.14543	0.533361	1	FALSE
GO:0005575	cellular_component	209	39	29.83	1.30741	0.534392	1	FALSE
UBERON:0015787	upper respiratory conduit	101	21	14.41	1.45732	0.535176	1	FALSE
UBERON:0002104	visual system	2297	442	327.79	1.34842	0.535597	1	TRUE
UBERON:4400005	fin ray	15	4	2.14	1.86916	0.536555	1	FALSE
UBERON:0005322	mesonephric nephron	46	8	6.56	1.21951	0.536676	1	FALSE
UBERON:2001302	vagal ganglion 1	18	4	2.57	1.55642	0.536678	1	TRUE
UBERON:0004752	palatoquadrate cartilage	26	5	3.71	1.34771	0.536718	1	FALSE
UBERON:2000168	anterior macula	21	4	3	1.33333	0.536801	1	TRUE
UBERON:0001155	colon	5	1	0.71	1.40845	0.537007	1	FALSE
UBERON:0001603	lateral rectus extra-ocular muscle	5	1	0.71	1.40845	0.537007	1	TRUE
UBERON:0006322	inferior rectus extraocular muscle	5	1	0.71	1.40845	0.537007	1	TRUE
UBERON:0004088	ocular region	2161	413	308.39	1.33921	0.53816	1	FALSE
UBERON:0001945	superior colliculus	990	152	141.28	1.07588	0.539573	1	TRUE
UBERON:0005291	embryonic tissue	3463	617	494.19	1.24851	0.54092	1	FALSE
UBERON:0011150	pharyngeal arch derived gill	816	122	116.45	1.04766	0.542089	1	FALSE
UBERON:0011137	axial skeletal system	1360	220	194.08	1.13355	0.542398	1	FALSE
UBERON:0001708	jaw skeleton	138	23	19.69	1.16811	0.543062	1	FALSE
UBERON:0008897	fin	1388	242	198.07	1.22179	0.543692	1	FALSE
UBERON:0003063	prechordal plate	386	66	55.08	1.19826	0.54382	1	FALSE
UBERON:0008816	embryonic head	1311	215	187.09	1.14918	0.549367	1	FALSE
UBERON:0001890	forebrain	1935	392	276.13	1.41962	0.549697	1	TRUE
UBERON:0007524	dense mesenchyme tissue	652	102	93.04	1.0963	0.553751	1	FALSE
UBERON:0004749	blastodisc	64	11	9.13	1.20482	0.558094	1	FALSE
UBERON:0003258	endoderm of foregut	82	13	11.7	1.11111	0.558403	1	FALSE
UBERON:0002376	cranial muscle	64	10	9.13	1.09529	0.560321	1	FALSE
UBERON:0008895	splanchnocranium	769	115	109.74	1.04793	0.569039	1	FALSE
UBERON:0000047	simple eye	2161	413	308.39	1.33921	0.569526	1	TRUE
UBERON:0011597	bone of upper jaw	31	6	4.42	1.35747	0.57204	1	FALSE
UBERON:0004253	skin muscle	47	8	6.71	1.19225	0.572163	1	FALSE
UBERON:0003128	cranium	813	144	116.02	1.24117	0.576842	1	FALSE
UBERON:0007301	appendage blood vessel	86	14	12.27	1.14099	0.579971	1	FALSE
UBERON:0004716	conceptus	4135	719	590.09	1.21846	0.580244	1	FALSE
UBERON:0001700	geniculate ganglion	28	4	4	1	0.581062	1	TRUE
UBERON:0002020	gray matter	473	120	67.5	1.77778	0.586547	1	TRUE
UBERON:0007497	developing epithelial placode	2419	442	345.2	1.28042	0.590882	1	FALSE
UBERON:0002107	liver	670	94	95.61	0.983161	0.591349	1	FALSE
UBERON:0004185	endodermal part of digestive tract	1304	193	186.09	1.03713	0.594099	1	FALSE
UBERON:0007376	outer epithelium	357	70	50.95	1.3739	0.597274	1	FALSE
UBERON:0005181	thoracic segment organ	414	78	59.08	1.32024	0.597279	1	FALSE
UBERON:0015228	circulatory organ	379	72	54.09	1.33111	0.597615	1	FALSE
UBERON:0004120	mesoderm-derived structure	3597	602	513.31	1.17278	0.598675	1	FALSE
UBERON:0012274	columnar epithelium	2483	453	354.34	1.27843	0.598883	1	FALSE
UBERON:0003338	ganglion of peripheral nervous system	154	35	21.98	1.59236	0.599231	1	TRUE
UBERON:0000062	organ	5131	903	732.22	1.23324	0.599316	1	FALSE
UBERON:0003544	brain white matter	89	25	12.7	1.9685	0.599475	1	TRUE
UBERON:0002966	regional part of midbrain tectum	1000	157	142.71	1.10013	0.601172	1	TRUE
UBERON:0001710	lower jaw region	56	12	7.99	1.50188	0.601964	1	FALSE
UBERON:0000026	appendage	1470	257	209.78	1.22509	0.602098	1	FALSE
UBERON:0007390	pectoral appendage cartilage tissue	42	9	5.99	1.5025	0.602264	1	FALSE
UBERON:2000634	caudal zone of median tuberal portion of hypothalamus	34	7	4.85	1.4433	0.602519	1	TRUE
UBERON:0004121	ectoderm-derived structure	4757	860	678.85	1.26685	0.602712	1	FALSE
UBERON:0003351	pharyngeal epithelium	98	15	13.99	1.07219	0.602855	1	FALSE
UBERON:0000328	gut wall	34	5	4.85	1.03093	0.603113	1	FALSE
UBERON:0002360	meninx	6	1	0.86	1.16279	0.603114	1	TRUE
UBERON:0006321	superior oblique extraocular muscle	6	1	0.86	1.16279	0.603114	1	TRUE
UBERON:0009611	midbrain neural plate	6	1	0.86	1.16279	0.603114	1	TRUE
UBERON:0011823	dense connective tissue	6	1	0.86	1.16279	0.603114	1	FALSE
UBERON:0008907	dermal bone	118	25	16.84	1.48456	0.604772	1	FALSE
UBERON:0012275	meso-epithelium	2185	392	311.81	1.25718	0.605971	1	FALSE
UBERON:0005358	ventricle of nervous system	94	19	13.41	1.41685	0.606419	1	TRUE
UBERON:0008896	post-hyoid pharyngeal arch	779	119	111.17	1.07043	0.61071	1	FALSE
UBERON:0002365	exocrine gland	688	98	98.18	0.998167	0.610867	1	FALSE
UBERON:0000485	columnar epithelium	2483	453	354.34	1.27843	0.611795	1	FALSE
UBERON:2000084	yolk	76	11	10.85	1.01382	0.614354	1	FALSE
UBERON:2007036	hindbrain neural rod	27	4	3.85	1.03896	0.614357	1	TRUE
UBERON:0006964	pars distalis of adenohypophysis	14	2	2	1	0.61442	1	TRUE
UBERON:2000440	superior raphe nucleus	14	2	2	1	0.61442	1	TRUE
UBERON:0003104	mesenchyme	898	148	128.15	1.1549	0.618934	1	FALSE
UBERON:0006240	future forebrain	147	26	20.98	1.23928	0.620242	1	TRUE
UBERON:0000947	aorta	141	28	20.12	1.39165	0.622012	1	FALSE
UBERON:0000064	organ part	3544	652	505.75	1.28917	0.623857	1	FALSE
UBERON:0005177	trunk region element	2213	359	315.81	1.13676	0.62517	1	FALSE
UBERON:0000923	germ layer	2778	498	396.43	1.25621	0.634021	1	FALSE
UBERON:0002165	endocardium	30	4	4.28	0.934579	0.637741	1	FALSE
UBERON:0001456	face	2524	467	360.19	1.29654	0.643906	1	FALSE
UBERON:0002535	gill	816	122	116.45	1.04766	0.645583	1	FALSE
CL:0000000	cell	209	39	29.83	1.30741	0.648858	1	FALSE
UBERON:0001032	sensory system	2989	555	426.55	1.30114	0.649192	1	TRUE
UBERON:0002049	vasculature	494	92	70.5	1.30496	0.649907	1	FALSE
UBERON:0009145	pharyngeal region of foregut	1315	215	187.66	1.14569	0.650303	1	FALSE
UBERON:0015833	foregut epithelium	82	13	11.7	1.11111	0.652347	1	FALSE
UBERON:0004086	brain ventricle	55	9	7.85	1.1465	0.652411	1	TRUE
UBERON:0002423	hepatobiliary system	676	95	96.47	0.984762	0.652549	1	FALSE
UBERON:0011595	jaw region	138	23	19.69	1.16811	0.655367	1	FALSE
UBERON:0000122	neuron projection bundle	100	26	14.27	1.822	0.65627	1	TRUE
UBERON:0004022	embryonic neuroepithelium	82	16	11.7	1.36752	0.658506	1	TRUE
UBERON:0003278	skeleton of lower jaw	56	12	7.99	1.50188	0.658595	1	FALSE
UBERON:0005425	presumptive neural retina	123	21	17.55	1.19658	0.658756	1	FALSE
UBERON:0000016	endocrine pancreas	24	6	3.42	1.75439	0.659025	1	FALSE
UBERON:0002518	otolith organ	32	6	4.57	1.31291	0.659363	1	TRUE
UBERON:0002087	atrioventricular canal	28	5	4	1.25	0.659491	1	FALSE
UBERON:0001043	esophagus	29	5	4.14	1.20773	0.659533	1	FALSE
UBERON:2000250	opercle	27	4	3.85	1.03896	0.659745	1	FALSE
UBERON:2001269	regenerating fin/limb	13	2	1.86	1.07527	0.659745	1	FALSE
CL:0000066	epithelial cell	7	1	1	1	0.659788	1	FALSE
UBERON:0001769	iris	7	1	1	1	0.659788	1	TRUE
UBERON:0000020	sense organ	2707	503	386.3	1.3021	0.66027	1	TRUE
UBERON:0000019	camera-type eye	2161	413	308.39	1.33921	0.661161	1	TRUE
UBERON:0001007	digestive system	2274	352	324.51	1.08471	0.662058	1	FALSE
UBERON:0000490	unilaminar epithelium	2677	486	382.02	1.27218	0.668242	1	FALSE
UBERON:0000033	head	3815	686	544.42	1.26006	0.67118	1	FALSE
UBERON:0001557	upper respiratory tract	1377	227	196.5	1.15522	0.672949	1	FALSE
UBERON:0001801	anterior segment of eyeball	410	73	58.51	1.24765	0.681828	1	TRUE
UBERON:0001137	dorsum	1103	234	157.4	1.48666	0.682257	1	FALSE
UBERON:0011159	primary subdivision of cranial skeletal system	801	121	114.31	1.05853	0.684117	1	FALSE
UBERON:2000088	YSL	510	71	72.78	0.975543	0.684957	1	FALSE
UBERON:4000162	median fin	80	16	11.42	1.40105	0.686306	1	FALSE
UBERON:2001280	branchiostegal ray 3	16	2	2.28	0.877193	0.688379	1	FALSE
UBERON:0001009	circulatory system	1044	182	148.98	1.22164	0.690336	1	FALSE
UBERON:0004734	gastrula	601	123	85.77	1.43407	0.696623	1	FALSE
UBERON:0000065	respiratory tract	1377	227	196.5	1.15522	0.697845	1	FALSE
UBERON:0001630	muscle organ	834	148	119.02	1.24349	0.699007	1	FALSE
UBERON:0001690	ear	502	99	71.64	1.38191	0.699864	1	TRUE
UBERON:0006925	digestive gland	670	94	95.61	0.983161	0.701383	1	FALSE
UBERON:0001008	renal system	804	135	114.73	1.17668	0.701865	1	FALSE
UBERON:0000058	duct	685	114	97.75	1.16624	0.703229	1	FALSE
UBERON:0002314	midbrain tectum	1000	157	142.71	1.10013	0.703682	1	TRUE
UBERON:0000080	mesonephros	722	119	103.03	1.155	0.704342	1	FALSE
UBERON:0010371	ecto-epithelium	2742	502	391.3	1.2829	0.70494	1	FALSE
UBERON:0000479	tissue	4751	866	677.99	1.2773	0.705382	1	FALSE
UBERON:0004750	blastoderm	498	82	71.07	1.15379	0.705695	1	FALSE
UBERON:0001703	neurocranium	78	20	11.13	1.79695	0.705734	1	FALSE
UBERON:0001444	subdivision of head	2524	467	360.19	1.29654	0.70613	1	FALSE
UBERON:0010499	pseudostratified ciliated columnar epithelium	65	14	9.28	1.50862	0.706953	1	FALSE
UBERON:0000126	cranial nerve nucleus	32	8	4.57	1.75055	0.707334	1	TRUE
UBERON:0003058	hypochord	125	21	17.84	1.17713	0.707405	1	FALSE
UBERON:0007097	chordo neural hinge	41	7	5.85	1.19658	0.707999	1	FALSE
UBERON:0004908	upper digestive tract	29	5	4.14	1.20773	0.708083	1	FALSE
UBERON:2001286	caudal vein plexus	33	5	4.71	1.06157	0.708249	1	FALSE
UBERON:2002200	hypobranchial muscle	16	2	2.28	0.877193	0.708415	1	FALSE
UBERON:0004921	subdivision of digestive tract	1752	270	250.02	1.07991	0.710405	1	FALSE
UBERON:0002368	endocrine gland	1236	230	176.38	1.304	0.711546	1	FALSE
UBERON:0005090	muscle structure	834	148	119.02	1.24349	0.722493	1	FALSE
UBERON:0000466	immaterial anatomical entity	3582	595	511.17	1.164	0.722644	1	FALSE
UBERON:0002330	exocrine system	700	98	99.89	0.981079	0.72602	1	FALSE
CL:0000353	blastoderm cell	104	13	14.84	0.876011	0.728047	1	FALSE
UBERON:0003075	neural plate	710	112	101.32	1.10541	0.735738	1	TRUE
CL:0002321	embryonic cell	105	13	14.98	0.867824	0.735856	1	FALSE
UBERON:0005057	immune organ	1286	193	183.52	1.05166	0.736192	1	FALSE
UBERON:0002405	immune system	1292	193	184.38	1.04675	0.736682	1	FALSE
UBERON:0001015	musculature	1156	196	164.97	1.18809	0.739903	1	FALSE
UBERON:0003129	skull	839	148	119.73	1.23611	0.741153	1	FALSE
UBERON:0002531	paired fin bud	335	64	47.81	1.33863	0.742472	1	FALSE
UBERON:0001800	sensory ganglion	176	46	25.12	1.83121	0.743942	1	TRUE
UBERON:0014892	skeletal muscle organ	791	138	112.88	1.22254	0.748604	1	FALSE
UBERON:2007030	posterior neural rod	48	9	6.85	1.31387	0.749343	1	TRUE
UBERON:2000488	ceratobranchial bone	27	4	3.85	1.03896	0.749905	1	FALSE
UBERON:2007051	ventral interhyoideus	9	1	1.28	0.78125	0.750026	1	FALSE
UBERON:0000463	non-tissue substance	167	20	23.83	0.839278	0.751035	1	FALSE
UBERON:0000119	cell layer	3736	672	533.15	1.26043	0.751909	1	FALSE
UBERON:0013701	main body axis	4731	825	675.14	1.22197	0.755157	1	FALSE
UBERON:0000465	material anatomical entity	7606	1170	1085.42	1.07792	0.756607	1	FALSE
UBERON:0003056	pre-chordal neural plate	127	28	18.12	1.54525	0.757047	1	TRUE
UBERON:0003914	epithelial tube	2363	414	337.21	1.22772	0.759274	1	FALSE
UBERON:0002390	hematopoietic system	399	59	56.94	1.03618	0.759604	1	FALSE
UBERON:0002082	cardiac ventricle	70	12	9.99	1.2012	0.760847	1	FALSE
UBERON:0000475	organism subdivision	5015	877	715.67	1.22543	0.766802	1	FALSE
UBERON:0005162	multi cell component structure	541	133	77.2	1.7228	0.769346	1	FALSE
UBERON:0013702	body proper	4705	819	671.43	1.21978	0.774023	1	FALSE
UBERON:0002323	coelemic cavity lumen	1379	225	196.79	1.14335	0.774297	1	FALSE
CL:0000428	yolk cell	45	6	6.42	0.934579	0.776907	1	FALSE
UBERON:0005058	hemolymphoid system gland	40	5	5.71	0.875657	0.777015	1	FALSE
UBERON:0009610	forebrain neural plate	19	2	2.71	0.738007	0.777016	1	TRUE
UBERON:2000001	Kupffer's vesicle	157	20	22.4	0.892857	0.777671	1	FALSE
UBERON:0005173	abdominal segment element	1330	200	189.8	1.05374	0.777838	1	FALSE
UBERON:0010313	neural crest-derived structure	1041	176	148.56	1.18471	0.779121	1	FALSE
UBERON:0010314	structure with developmental contribution from neural crest	4381	774	625.19	1.23802	0.779828	1	FALSE
UBERON:0002407	pericardium	388	73	55.37	1.3184	0.78068	1	FALSE
UBERON:0004572	arterial system	258	49	36.82	1.3308	0.782266	1	FALSE
UBERON:0004119	endoderm-derived structure	2462	378	351.34	1.07588	0.783605	1	FALSE
UBERON:0003113	dermatocranium	48	9	6.85	1.31387	0.785044	1	FALSE
UBERON:0006314	bodily fluid	167	20	23.83	0.839278	0.785253	1	FALSE
UBERON:2002206	macula communis	24	4	3.42	1.16959	0.785466	1	TRUE
UBERON:0003298	roof plate of neural tube	13	2	1.86	1.07527	0.78558	1	TRUE
UBERON:2001875	opercular series	29	4	4.14	0.966184	0.785656	1	FALSE
UBERON:0002523	tunica intima	30	4	4.28	0.934579	0.785694	1	FALSE
UBERON:0006595	presumptive endoderm	10	1	1.43	0.699301	0.785733	1	FALSE
UBERON:0009569	subdivision of trunk	1629	258	232.47	1.10982	0.78977	1	FALSE
UBERON:0002417	abdominal segment of trunk	1331	200	189.94	1.05296	0.793928	1	FALSE
AEO:0001007	developing epithelium	2419	442	345.2	1.28042	0.795379	1	FALSE
UBERON:0010000	multicellular anatomical structure	7605	1170	1085.27	1.07807	0.796794	1	FALSE
CL:0000255	eukaryotic cell	206	38	29.4	1.29252	0.797735	1	FALSE
UBERON:0009910	posterior lateral plate mesoderm	74	15	10.56	1.42045	0.799309	1	FALSE
UBERON:0000165	mouth	180	31	25.69	1.2067	0.801159	1	FALSE
UBERON:0000468	multi-cellular organism	7604	1170	1085.13	1.07821	0.801408	1	FALSE
UBERON:0000179	haemolymphatic fluid	167	20	23.83	0.839278	0.801755	1	FALSE
UBERON:0000061	anatomical structure	7606	1170	1085.42	1.07792	0.802162	1	FALSE
UBERON:0000178	blood	167	20	23.83	0.839278	0.803783	1	FALSE
UBERON:0001555	digestive tract	1951	300	278.42	1.07751	0.810413	1	FALSE
UBERON:0014793	musculature of pectoral complex	568	91	81.06	1.12263	0.81353	1	FALSE
UBERON:0010191	aortic system	141	28	20.12	1.39165	0.814184	1	FALSE
UBERON:0013768	great vessel of heart	141	28	20.12	1.39165	0.814184	1	FALSE
UBERON:0005884	hyoid arch skeleton	89	18	12.7	1.41732	0.814853	1	FALSE
UBERON:2007014	anterior presumptive neural plate	152	26	21.69	1.19871	0.815098	1	TRUE
UBERON:0003929	gut epithelium	171	28	24.4	1.14754	0.815279	1	FALSE
UBERON:2000106	extension	22	3	3.14	0.955414	0.816234	1	FALSE
UBERON:0001242	intestinal mucosa	32	4	4.57	0.875274	0.816342	1	FALSE
UBERON:2007052	hyohyoideus	11	1	1.57	0.636943	0.816342	1	FALSE
UBERON:0012465	lumen of terminal part of digestive tract	41	5	5.85	0.854701	0.816414	1	FALSE
UBERON:0003089	sclerotome	22	2	3.14	0.636943	0.816486	1	FALSE
UBERON:0003509	arterial blood vessel	258	49	36.82	1.3308	0.818425	1	FALSE
UBERON:0000464	anatomical space	1436	236	204.92	1.15167	0.82195	1	FALSE
UBERON:0006914	squamous epithelium	1017	197	145.13	1.3574	0.822676	1	FALSE
UBERON:0004535	cardiovascular system	1044	182	148.98	1.22164	0.822798	1	FALSE
UBERON:0002193	hemolymphoid system	405	59	57.8	1.02076	0.826153	1	FALSE
CL:0000007	early embryonic cell	104	13	14.84	0.876011	0.827606	1	FALSE
UBERON:0000477	anatomical cluster	5221	907	745.06	1.21735	0.832123	1	FALSE
UBERON:0005172	abdomen element	1330	200	189.8	1.05374	0.840821	1	FALSE
UBERON:0006876	vasculature of organ	47	8	6.71	1.19225	0.84211	1	FALSE
UBERON:0004852	cardiovascular system endothelium	26	4	3.71	1.07817	0.842347	1	FALSE
UBERON:2001898	ceratobranchial element	37	5	5.28	0.94697	0.842481	1	FALSE
CL:0000325	stuff accumulating cell	45	6	6.42	0.934579	0.842514	1	FALSE
CL:0000349	extraembryonic cell	45	6	6.42	0.934579	0.842514	1	FALSE
UBERON:0000074	renal glomerulus	22	2	3.14	0.636943	0.842762	1	FALSE
UBERON:0000916	abdomen	1331	200	189.94	1.05296	0.844162	1	FALSE
UBERON:0010312	immature eye	1366	220	194.94	1.12855	0.848893	1	FALSE
UBERON:0011676	subdivision of organism along main body axis	4728	823	674.71	1.21978	0.852448	1	FALSE
UBERON:0002075	viscus	301	41	42.95	0.954598	0.853459	1	FALSE
UBERON:0002553	anatomical cavity	1390	228	198.36	1.14943	0.859817	1	FALSE
CL:0002371	somatic cell	93	25	13.27	1.88395	0.862285	1	FALSE
UBERON:0008001	irregular bone	44	9	6.28	1.43312	0.864292	1	FALSE
UBERON:0001277	intestinal epithelium	32	4	4.57	0.875274	0.865012	1	FALSE
UBERON:0007132	head kidney	22	2	3.14	0.636943	0.865137	1	FALSE
UBERON:0001264	pancreas	232	29	33.11	0.875868	0.872161	1	FALSE
UBERON:0000307	blastula	85	10	12.13	0.824402	0.876457	1	FALSE
UBERON:0000483	epithelium	3734	671	532.86	1.25924	0.882388	1	FALSE
UBERON:0002241	chondrocranium	91	20	12.99	1.53965	0.882722	1	FALSE
UBERON:0007135	neural keel	461	89	65.79	1.35279	0.883385	1	TRUE
ZFA:0000634	caudal hypothalamic zone (Danio)	39	7	5.57	1.25673	0.883865	1	TRUE
UBERON:0006596	presumptive blood	25	2	3.57	0.560224	0.890412	1	FALSE
UBERON:0004458	body cavity or lining	1387	226	197.93	1.14182	0.894821	1	FALSE
CL:0000548	animal cell	206	38	29.4	1.29252	0.897497	1	FALSE
UBERON:0010363	endochondral element	69	11	9.85	1.11675	0.900458	1	FALSE
UBERON:2000006	ball	33	4	4.71	0.849257	0.900804	1	FALSE
UBERON:0000949	endocrine system	1436	252	204.92	1.22975	0.908793	1	FALSE
UBERON:2001371	pancreatic system	300	44	42.81	1.0278	0.912604	1	FALSE
UBERON:2000610	vertical myoseptum	16	1	2.28	0.438596	0.915051	1	FALSE
UBERON:2000711	DEL	30	2	4.28	0.46729	0.91522	1	FALSE
UBERON:0006598	presumptive structure	2046	368	291.97	1.2604	0.932572	1	FALSE
UBERON:0004177	hemopoietic organ	57	6	8.13	0.738007	0.937683	1	FALSE
UBERON:0009881	anterior lateral plate mesoderm	52	5	7.42	0.673854	0.937723	1	FALSE
UBERON:0005156	reproductive structure	68	7	9.7	0.721649	0.946651	1	FALSE
UBERON:2000098	proliferative region	548	80	78.2	1.02302	0.952026	1	FALSE
UBERON:0000480	anatomical group	5890	1004	840.53	1.19448	0.960327	1	FALSE
UBERON:0003134	female reproductive organ	45	3	6.42	0.46729	0.960872	1	FALSE
UBERON:2002224	pleuroperitoneal cavity	1027	155	146.56	1.05759	0.964272	1	FALSE
UBERON:0006601	presumptive ectoderm	40	3	5.71	0.525394	0.96474	1	FALSE
UBERON:0000992	female gonad	45	3	6.42	0.46729	0.981677	1	FALSE
UBERON:0003080	anterior neural tube	649	98	92.62	1.05809	0.983542	1	TRUE
UBERON:0007844	cartilage element	133	22	18.98	1.15911	0.984135	1	FALSE
UBERON:0000476	acellular anatomical structure	60	4	8.56	0.46729	0.986003	1	FALSE
UBERON:0000991	gonad	61	4	8.71	0.459242	0.989381	1	FALSE
UBERON:0010286	midbrain neural tube	629	95	89.76	1.05838	0.999513	1	TRUE
ZFA:0001093	unspecified (Danio)	3601	440	513.88	0.856231	0.999997	1	FALSE
CL:0000003	cell	207	38	29.54	1.28639	1	1	FALSE
CL:0000015	male germ cell	10	0	1.43	0	1	1	FALSE
CL:0000020	spermatogonium	10	0	1.43	0	1	1	FALSE
CL:0000039	germ line cell	10	0	1.43	0	1	1	FALSE
CL:0000099	interneuron	41	17	5.85	2.90598	1	1	TRUE
CL:0000117	CNS neuron (sensu Vertebrata)	41	17	5.85	2.90598	1	1	TRUE
CL:0000211	electrically active cell	42	18	5.99	3.00501	1	1	FALSE
CL:0000393	electrically responsive cell	42	18	5.99	3.00501	1	1	FALSE
CL:0000402	CNS interneuron	41	17	5.85	2.90598	1	1	TRUE
CL:0000404	electrically signaling cell	42	18	5.99	3.00501	1	1	FALSE
CL:0000540	neuron	42	18	5.99	3.00501	1	1	TRUE
CL:0000586	germ cell	10	0	1.43	0	1	1	FALSE
CL:0005000	spinal cord interneuron	41	17	5.85	2.90598	1	1	TRUE
CL:2000029	central nervous system neuron	41	17	5.85	2.90598	1	1	TRUE
GO:0005623	cell	207	38	29.54	1.28639	1	1	FALSE
UBERON:0000004	olfactory apparatus	551	109	78.63	1.38624	1	1	TRUE
UBERON:0000007	pituitary gland	129	34	18.41	1.84682	1	1	TRUE
UBERON:0000010	peripheral nervous system	648	141	92.47	1.52482	1	1	TRUE
UBERON:0000012	somatic nervous system	75	19	10.7	1.7757	1	1	TRUE
UBERON:0000013	sympathetic nervous system	7	0	1	0	1	1	TRUE
UBERON:0000017	exocrine pancreas	45	4	6.42	0.623053	1	1	FALSE
UBERON:0000042	serous membrane	389	73	55.51	1.31508	1	1	FALSE
UBERON:0000044	dorsal root ganglion	9	1	1.28	0.78125	1	1	TRUE
UBERON:0000045	ganglion	596	150	85.05	1.76367	1	1	TRUE
UBERON:0000054	macula	29	6	4.14	1.44928	1	1	TRUE
UBERON:0000055	vessel	378	70	53.94	1.29774	1	1	FALSE
UBERON:0000059	large intestine	5	1	0.71	1.40845	1	1	FALSE
UBERON:0000060	anatomical wall	1116	264	159.26	1.65767	1	1	FALSE
UBERON:0000072	segment of respiratory tract	1377	227	196.5	1.15522	1	1	FALSE
UBERON:0000073	regional part of nervous system	2759	522	393.72	1.32582	1	1	TRUE
UBERON:0000075	subdivision of skeletal system	1383	229	197.36	1.16032	1	1	FALSE
UBERON:0000079	male reproductive system	30	1	4.28	0.233645	1	1	FALSE
UBERON:0000094	membrane organ	6	1	0.86	1.16279	1	1	FALSE
UBERON:0000117	respiratory tube	18	3	2.57	1.16732	1	1	FALSE
UBERON:0000125	neural nucleus	197	55	28.11	1.9566	1	1	TRUE
UBERON:0000127	facial nucleus	15	5	2.14	2.33645	1	1	TRUE
UBERON:0000128	olivary body	6	2	0.86	2.32558	1	1	TRUE
UBERON:0000154	posterior region of body	299	56	42.67	1.3124	1	1	FALSE
UBERON:0000162	cloaca	106	20	15.13	1.32188	1	1	FALSE
UBERON:0000344	mucosa	116	23	16.55	1.38973	1	1	FALSE
UBERON:0000353	parenchyma	46	8	6.56	1.21951	1	1	FALSE
UBERON:0000362	renal medulla	24	6	3.42	1.75439	1	1	FALSE
UBERON:0000379	tracheal mucosa	65	14	9.28	1.50862	1	1	FALSE
UBERON:0000440	trabecula	27	9	3.85	2.33766	1	1	FALSE
UBERON:0000471	compound organ component	48	12	6.85	1.75182	1	1	FALSE
UBERON:0000473	testis	30	1	4.28	0.233645	1	1	FALSE
UBERON:0000474	female reproductive system	45	3	6.42	0.46729	1	1	FALSE
UBERON:0000478	extraembryonic structure	45	6	6.42	0.934579	1	1	FALSE
UBERON:0000484	simple cuboidal epithelium	18	4	2.57	1.55642	1	1	FALSE
UBERON:0000486	multilaminar epithelium	5	0	0.71	0	1	1	FALSE
UBERON:0000488	atypical epithelium	85	21	12.13	1.73124	1	1	FALSE
UBERON:0000915	thoracic segment of trunk	414	78	59.08	1.32024	1	1	FALSE
UBERON:0000930	stomodeum	10	0	1.43	0	1	1	FALSE
UBERON:0000933	pharyngeal muscle	11	0	1.57	0	1	1	FALSE
UBERON:0000941	cranial nerve II	24	6	3.42	1.75439	1	1	TRUE
UBERON:0000946	cardial valve	10	4	1.43	2.7972	1	1	FALSE
UBERON:0000955	brain	3255	601	464.51	1.29384	1	1	TRUE
UBERON:0000958	medulla of organ	24	6	3.42	1.75439	1	1	FALSE
UBERON:0000959	optic chiasma	15	3	2.14	1.40187	1	1	TRUE
UBERON:0000964	cornea	9	1	1.28	0.78125	1	1	TRUE
UBERON:0000974	neck	37	4	5.28	0.757576	1	1	FALSE
UBERON:0000988	pons	34	11	4.85	2.26804	1	1	TRUE
UBERON:0000990	reproductive system	68	7	9.7	0.721649	1	1	FALSE
UBERON:0001004	respiratory system	1852	309	264.29	1.16917	1	1	FALSE
UBERON:0001005	respiratory airway	1377	227	196.5	1.15522	1	1	FALSE
UBERON:0001013	adipose tissue	5	0	0.71	0	1	1	FALSE
UBERON:0001016	nervous system	4248	782	606.21	1.28998	1	1	TRUE
UBERON:0001018	axon tract	38	10	5.42	1.84502	1	1	TRUE
UBERON:0001019	nerve fasciculus	25	9	3.57	2.52101	1	1	TRUE
UBERON:0001020	nervous system commissure	28	8	4	2	1	1	TRUE
UBERON:0001021	nerve	53	10	7.56	1.32275	1	1	TRUE
UBERON:0001033	gustatory system	18	6	2.57	2.33463	1	1	TRUE
UBERON:0001062	anatomical entity	9397	1341	1341	1	1	1	FALSE
UBERON:0001083	myocardium of ventricle	14	3	2	1.5	1	1	FALSE
UBERON:0001091	calcareous tooth	22	0	3.14	0	1	1	FALSE
UBERON:0001095	caudal vertebra	8	3	1.14	2.63158	1	1	FALSE
UBERON:0001130	vertebral column	16	3	2.28	1.31579	1	1	FALSE
UBERON:0001133	cardiac muscle tissue	39	7	5.57	1.25673	1	1	FALSE
UBERON:0001134	skeletal muscle tissue	126	31	17.98	1.72414	1	1	FALSE
UBERON:0001173	biliary tree	10	2	1.43	1.3986	1	1	FALSE
UBERON:0001225	cortex of kidney	46	8	6.56	1.21951	1	1	FALSE
UBERON:0001229	renal corpuscle	22	2	3.14	0.636943	1	1	FALSE
UBERON:0001231	nephron tubule	45	7	6.42	1.09034	1	1	FALSE
UBERON:0001262	wall of intestine	32	4	4.57	0.875274	1	1	FALSE
UBERON:0001285	nephron	58	8	8.28	0.966184	1	1	FALSE
UBERON:0001288	loop of Henle	24	6	3.42	1.75439	1	1	FALSE
UBERON:0001289	descending limb of loop of Henle	24	6	3.42	1.75439	1	1	FALSE
UBERON:0001290	proximal straight tubule	24	6	3.42	1.75439	1	1	FALSE
UBERON:0001293	outer medulla of kidney	24	6	3.42	1.75439	1	1	FALSE
UBERON:0001305	ovarian follicle	13	1	1.86	0.537634	1	1	FALSE
UBERON:0001421	pectoral girdle region	76	20	10.85	1.84332	1	1	FALSE
UBERON:0001473	lymphatic vessel	7	0	1	0	1	1	FALSE
UBERON:0001474	bone element	143	30	20.41	1.46987	1	1	FALSE
UBERON:0001530	common carotid artery plus branches	11	2	1.57	1.27389	1	1	FALSE
UBERON:0001532	internal carotid artery	6	0	0.86	0	1	1	FALSE
UBERON:0001577	facial muscle	7	0	1	0	1	1	FALSE
UBERON:0001601	extra-ocular muscle	28	2	4	0.5	1	1	TRUE
UBERON:0001602	medial rectus extraocular muscle	8	1	1.14	0.877193	1	1	TRUE
UBERON:0001631	thoracic duct	7	0	1	0	1	1	FALSE
UBERON:0001675	trigeminal ganglion	162	45	23.12	1.94637	1	1	TRUE
UBERON:0001678	temporal bone	6	3	0.86	3.48837	1	1	FALSE
UBERON:0001694	petrous part of temporal bone	6	3	0.86	3.48837	1	1	FALSE
UBERON:0001701	glossopharyngeal ganglion	16	1	2.28	0.438596	1	1	TRUE
UBERON:0001709	upper jaw region	56	11	7.99	1.37672	1	1	FALSE
UBERON:0001715	oculomotor nuclear complex	5	0	0.71	0	1	1	TRUE
UBERON:0001768	uvea	7	1	1	1	1	1	TRUE
UBERON:0001780	spinal nerve	10	1	1.43	0.699301	1	1	TRUE
UBERON:0001782	pigmented layer of retina	66	15	9.42	1.59236	1	1	TRUE
UBERON:0001785	cranial nerve	45	9	6.42	1.40187	1	1	TRUE
UBERON:0001787	photoreceptor layer of retina	104	32	14.84	2.15633	1	1	TRUE
UBERON:0001789	outer nuclear layer of retina	58	17	8.28	2.05314	1	1	TRUE
UBERON:0001790	outer plexiform layer of retina	7	0	1	0	1	1	TRUE
UBERON:0001791	inner nuclear layer of retina	300	92	42.81	2.14903	1	1	TRUE
UBERON:0001792	ganglionic layer of retina	389	106	55.51	1.90957	1	1	TRUE
UBERON:0001795	inner plexiform layer of retina	14	2	2	1	1	1	TRUE
UBERON:0001802	posterior segment of eyeball	1547	325	220.76	1.47219	1	1	TRUE
UBERON:0001803	epithelium of lens	18	4	2.57	1.55642	1	1	TRUE
UBERON:0001805	autonomic ganglion	6	0	0.86	0	1	1	TRUE
UBERON:0001806	sympathetic ganglion	6	0	0.86	0	1	1	TRUE
UBERON:0001807	paravertebral ganglion	6	0	0.86	0	1	1	TRUE
UBERON:0001826	nasal cavity mucosa	65	14	9.28	1.50862	1	1	TRUE
UBERON:0001833	lip	6	2	0.86	2.32558	1	1	FALSE
UBERON:0001840	semicircular canal	51	5	7.28	0.686813	1	1	TRUE
UBERON:0001841	anterior semicircular canal	14	1	2	0.5	1	1	TRUE
UBERON:0001842	posterior semicircular canal	15	1	2.14	0.46729	1	1	TRUE
UBERON:0001843	lateral semicircular canal	14	1	2	0.5	1	1	TRUE
UBERON:0001846	internal ear	174	35	24.83	1.40959	1	1	TRUE
UBERON:0001849	membranous labyrinth	70	10	9.99	1.001	1	1	TRUE
UBERON:0001851	cortex	46	8	6.56	1.21951	1	1	FALSE
UBERON:0001853	utricle of membranous labyrinth	5	0	0.71	0	1	1	TRUE
UBERON:0001854	saccule of membranous labyrinth	5	1	0.71	1.40845	1	1	TRUE
UBERON:0001856	semicircular duct	10	2	1.43	1.3986	1	1	TRUE
UBERON:0001857	anterior semicircular duct	6	1	0.86	1.16279	1	1	TRUE
UBERON:0001858	posterior semicircular duct	7	1	1	1	1	1	TRUE
UBERON:0001859	lateral semicircular duct	8	1	1.14	0.877193	1	1	TRUE
UBERON:0001869	cerebral hemisphere	16	4	2.28	1.75439	1	1	TRUE
UBERON:0001892	rhombomere	374	84	53.37	1.57392	1	1	TRUE
UBERON:0001899	epithalamus	564	149	80.49	1.85116	1	1	TRUE
UBERON:0001904	habenula	94	28	13.41	2.08799	1	1	TRUE
UBERON:0001905	pineal body	469	124	66.93	1.85268	1	1	TRUE
UBERON:0001908	optic tract	10	2	1.43	1.3986	1	1	TRUE
UBERON:0001925	ventral lateral nucleus	5	0	0.71	0	1	1	TRUE
UBERON:0001937	lateral hypothalamic nucleus	15	4	2.14	1.86916	1	1	TRUE
UBERON:0001944	pretectal region	59	18	8.42	2.13777	1	1	TRUE
UBERON:0001948	regional part of spinal cord	20	5	2.85	1.75439	1	1	TRUE
UBERON:0001981	blood vessel	378	70	53.94	1.29774	1	1	FALSE
UBERON:0001986	endothelium	26	4	3.71	1.07817	1	1	FALSE
UBERON:0002005	enteric nervous system	12	1	1.71	0.584795	1	1	TRUE
UBERON:0002025	stratum basale of epidermis	7	2	1	2	1	1	FALSE
UBERON:0002034	suprachiasmatic nucleus	13	5	1.86	2.68817	1	1	TRUE
UBERON:0002036	striated muscle tissue	158	36	22.55	1.59645	1	1	FALSE
UBERON:0002046	thyroid gland	18	3	2.57	1.16732	1	1	FALSE
UBERON:0002063	sinus venosus	7	2	1	2	1	1	FALSE
UBERON:0002064	common cardinal vein	38	7	5.42	1.29151	1	1	FALSE
UBERON:0002065	posterior cardinal vein	83	12	11.84	1.01351	1	1	FALSE
UBERON:0002067	dermis	10	5	1.43	3.4965	1	1	FALSE
UBERON:0002086	sinoatrial valve	5	2	0.71	2.8169	1	1	FALSE
UBERON:0002090	postcranial axial skeleton	38	9	5.42	1.66052	1	1	FALSE
UBERON:0002091	appendicular skeleton	108	27	15.41	1.75211	1	1	FALSE
UBERON:0002097	skin of body	364	74	51.94	1.42472	1	1	FALSE
UBERON:0002113	kidney	801	134	114.31	1.17225	1	1	FALSE
UBERON:0002127	inferior olivary complex	6	2	0.86	2.32558	1	1	TRUE
UBERON:0002145	interpeduncular nucleus	8	0	1.14	0	1	1	TRUE
UBERON:0002148	locus ceruleus	15	6	2.14	2.80374	1	1	TRUE
UBERON:0002192	ventricular system choroidal fissure	40	10	5.71	1.75131	1	1	TRUE
UBERON:0002196	adenohypophysis	29	5	4.14	1.20773	1	1	TRUE
UBERON:0002198	neurohypophysis	9	3	1.28	2.34375	1	1	TRUE
UBERON:0002204	musculoskeletal system	2037	350	290.69	1.20403	1	1	FALSE
UBERON:0002206	mammillary body	19	7	2.71	2.58303	1	1	TRUE
UBERON:0002211	nerve root	12	1	1.71	0.584795	1	1	TRUE
UBERON:0002214	macula of utricle of membranous labyrinth	5	0	0.71	0	1	1	TRUE
UBERON:0002222	perichondrium	5	0	0.71	0	1	1	FALSE
UBERON:0002261	dorsal root of spinal cord	9	1	1.28	0.78125	1	1	TRUE
UBERON:0002264	olfactory bulb	134	40	19.12	2.09205	1	1	TRUE
UBERON:0002272	medial zone of hypothalamus	26	10	3.71	2.69542	1	1	TRUE
UBERON:0002273	lateral zone of hypothalamus	15	4	2.14	1.86916	1	1	TRUE
UBERON:0002275	reticular formation	26	6	3.71	1.61725	1	1	TRUE
UBERON:0002285	telencephalic ventricle	7	2	1	2	1	1	TRUE
UBERON:0002286	third ventricle	19	3	2.71	1.10701	1	1	TRUE
UBERON:0002289	midbrain cerebral aqueduct	21	4	3	1.33333	1	1	TRUE
UBERON:0002294	biliary system	10	2	1.43	1.3986	1	1	FALSE
UBERON:0002298	brainstem	624	149	89.05	1.67322	1	1	TRUE
UBERON:0002302	myocardium of atrium	9	0	1.28	0	1	1	FALSE
UBERON:0002308	nucleus of brain	197	55	28.11	1.9566	1	1	TRUE
UBERON:0002316	white matter	91	25	12.99	1.92456	1	1	TRUE
UBERON:0002322	periventricular nucleus	22	5	3.14	1.59236	1	1	TRUE
UBERON:0002328	notochord	756	132	107.89	1.22347	1	1	FALSE
UBERON:0002342	neural crest	209	45	29.83	1.50855	1	1	TRUE
UBERON:0002349	myocardium	31	6	4.42	1.35747	1	1	FALSE
UBERON:0002350	conducting system of heart	8	2	1.14	1.75439	1	1	FALSE
UBERON:0002370	thymus	37	5	5.28	0.94697	1	1	FALSE
UBERON:0002377	muscle of neck	33	3	4.71	0.636943	1	1	FALSE
UBERON:0002384	connective tissue	56	10	7.99	1.25156	1	1	FALSE
UBERON:0002385	muscle tissue	159	37	22.69	1.63067	1	1	FALSE
UBERON:0002397	maxilla	28	5	4	1.25	1	1	FALSE
UBERON:0002410	autonomic nervous system	15	1	2.14	0.46729	1	1	TRUE
UBERON:0002412	vertebra	14	3	2	1.5	1	1	FALSE
UBERON:0002418	cartilage tissue	43	9	6.14	1.4658	1	1	FALSE
UBERON:0002422	fourth ventricle	21	4	3	1.33333	1	1	TRUE
UBERON:0002430	lateral hypothalamic area	15	4	2.14	1.86916	1	1	TRUE
UBERON:0002437	cerebral hemisphere white matter	16	4	2.28	1.75439	1	1	TRUE
UBERON:0002464	nerve trunk	35	8	4.99	1.60321	1	1	TRUE
UBERON:0002465	lymphoid system	7	0	1	0	1	1	FALSE
UBERON:0002473	intercerebral commissure	16	4	2.28	1.75439	1	1	TRUE
UBERON:0002513	endochondral bone	56	10	7.99	1.25156	1	1	FALSE
UBERON:0002514	intramembranous bone	118	25	16.84	1.48456	1	1	FALSE
UBERON:0002530	gland	1435	259	204.78	1.26477	1	1	FALSE
UBERON:0002532	epiblast (generic)	57	13	8.13	1.59902	1	1	FALSE
UBERON:0002539	pharyngeal arch	1311	215	187.09	1.14918	1	1	FALSE
UBERON:0002554	regional part of superior colliculus	57	15	8.13	1.84502	1	1	TRUE
UBERON:0002559	medullary reticular formation	26	6	3.71	1.61725	1	1	TRUE
UBERON:0002616	regional part of brain	2744	517	391.58	1.32029	1	1	TRUE
UBERON:0002633	motor nucleus of trigeminal nerve	12	3	1.71	1.75439	1	1	TRUE
UBERON:0002639	midbrain reticular formation	6	2	0.86	2.32558	1	1	TRUE
UBERON:0002678	regional part of medulla oblongata	17	7	2.43	2.88066	1	1	TRUE
UBERON:0002770	posterior hypothalamic region	19	7	2.71	2.58303	1	1	TRUE
UBERON:0002776	ventral nuclear group	19	5	2.71	1.84502	1	1	TRUE
UBERON:0002780	regional part of forebrain	1713	364	244.45	1.48906	1	1	TRUE
UBERON:0002784	regional part of diencephalon	947	226	135.14	1.67234	1	1	TRUE
UBERON:0002791	regional part of telencephalon	233	58	33.25	1.74436	1	1	TRUE
UBERON:0002827	vestibulocochlear ganglion	40	12	5.71	2.10158	1	1	TRUE
UBERON:0002925	trigeminal nucleus	12	3	1.71	1.75439	1	1	TRUE
UBERON:0002926	gustatory epithelium	11	6	1.57	3.82166	1	1	TRUE
UBERON:0002950	regional part of midbrain	1313	228	187.37	1.21684	1	1	TRUE
UBERON:0003011	facial motor nucleus	15	5	2.14	2.33645	1	1	TRUE
UBERON:0003023	pontine tegmentum	25	8	3.57	2.2409	1	1	TRUE
UBERON:0003037	septum	10	0	1.43	0	1	1	FALSE
UBERON:0003040	central gray substance of midbrain	14	4	2	2	1	1	TRUE
UBERON:0003048	regional part of hypothalamus	78	18	11.13	1.61725	1	1	TRUE
UBERON:0003050	olfactory placode	412	80	58.79	1.36078	1	1	TRUE
UBERON:0003053	ventricular zone	331	50	47.24	1.05843	1	1	TRUE
UBERON:0003054	roof plate	16	2	2.28	0.877193	1	1	TRUE
UBERON:0003055	periderm	369	75	52.66	1.42423	1	1	FALSE
UBERON:0003062	primitive knot	77	17	10.99	1.54686	1	1	FALSE
UBERON:0003064	intermediate mesoderm	93	17	13.27	1.28109	1	1	FALSE
UBERON:0003065	ciliary marginal zone	87	19	12.42	1.52979	1	1	TRUE
UBERON:0003066	pharyngeal arch 2	143	26	20.41	1.27389	1	1	FALSE
UBERON:0003068	axial mesoderm	482	85	68.78	1.23582	1	1	FALSE
UBERON:0003069	otic placode	381	76	54.37	1.39783	1	1	TRUE
UBERON:0003070	trigeminal placode	198	45	28.26	1.59236	1	1	FALSE
UBERON:0003071	eye primordium	101	25	14.41	1.73491	1	1	TRUE
UBERON:0003072	optic cup	236	45	33.68	1.3361	1	1	FALSE
UBERON:0003073	lens placode	42	10	5.99	1.66945	1	1	FALSE
UBERON:0003077	paraxial mesoderm	434	67	61.93	1.08187	1	1	FALSE
UBERON:0003078	epibranchial placode	15	0	2.14	0	1	1	TRUE
UBERON:0003079	floor plate	246	50	35.11	1.4241	1	1	TRUE
UBERON:0003081	lateral plate mesoderm	233	39	33.25	1.17293	1	1	FALSE
UBERON:0003083	trunk neural crest	9	2	1.28	1.5625	1	1	TRUE
UBERON:0003085	ventral aorta	6	2	0.86	2.32558	1	1	FALSE
UBERON:0003086	caudal artery	9	1	1.28	0.78125	1	1	FALSE
UBERON:0003090	supraorbital lateral line	11	4	1.57	2.54777	1	1	TRUE
UBERON:0003091	thyroid primordium	12	2	1.71	1.16959	1	1	FALSE
UBERON:0003093	occipital lateral line	10	5	1.43	3.4965	1	1	TRUE
UBERON:0003094	infraorbital lateral line	12	6	1.71	3.50877	1	1	TRUE
UBERON:0003096	middle lateral line	9	6	1.28	4.6875	1	1	TRUE
UBERON:0003098	optic stalk	82	16	11.7	1.36752	1	1	TRUE
UBERON:0003099	cranial neural crest	41	9	5.85	1.53846	1	1	TRUE
UBERON:0003100	female organism	49	3	6.99	0.429185	1	1	FALSE
UBERON:0003101	male organism	33	1	4.71	0.212314	1	1	FALSE
UBERON:0003103	compound organ	3819	697	544.99	1.27892	1	1	FALSE
UBERON:0003105	dorsal lateral plate region	24	1	3.42	0.292398	1	1	FALSE
UBERON:0003108	suspensorium	66	11	9.42	1.16773	1	1	FALSE
UBERON:0003111	sphenoid region	13	4	1.86	2.15054	1	1	FALSE
UBERON:0003114	pharyngeal arch 3	25	4	3.57	1.12045	1	1	FALSE
UBERON:0003115	pharyngeal arch 4	12	2	1.71	1.16959	1	1	FALSE
UBERON:0003116	pharyngeal arch 5	9	2	1.28	1.5625	1	1	FALSE
UBERON:0003117	pharyngeal arch 6	12	3	1.71	1.75439	1	1	FALSE
UBERON:0003118	pharyngeal arch artery 1	5	0	0.71	0	1	1	FALSE
UBERON:0003133	reproductive organ	61	4	8.71	0.459242	1	1	FALSE
UBERON:0003135	male reproductive organ	30	1	4.28	0.233645	1	1	FALSE
UBERON:0003238	epithelium of superior semicircular canal	12	1	1.71	0.584795	1	1	TRUE
UBERON:0003239	epithelium of posterior semicircular canal	13	1	1.86	0.537634	1	1	TRUE
UBERON:0003240	epithelium of lateral semicircular canal	11	1	1.57	0.636943	1	1	TRUE
UBERON:0003249	epithelium of otic placode	25	4	3.57	1.12045	1	1	TRUE
UBERON:0003269	skeletal muscle tissue of eye	28	2	4	0.5	1	1	TRUE
UBERON:0003277	skeleton of upper jaw	56	11	7.99	1.37672	1	1	FALSE
UBERON:0003306	floor plate of neural tube	42	7	5.99	1.16861	1	1	TRUE
UBERON:0003406	cartilage of respiratory system	61	13	8.71	1.49254	1	1	FALSE
UBERON:0003413	pectoral appendage bud mesenchyme	8	3	1.14	2.63158	1	1	FALSE
UBERON:0003457	head bone	77	14	10.99	1.27389	1	1	FALSE
UBERON:0003462	facial bone	43	10	6.14	1.62866	1	1	FALSE
UBERON:0003469	respiratory system artery	18	3	2.57	1.16732	1	1	FALSE
UBERON:0003481	tail vein	13	3	1.86	1.6129	1	1	FALSE
UBERON:0003499	brain blood vessel	7	3	1	3	1	1	TRUE
UBERON:0003504	respiratory system blood vessel	18	3	2.57	1.16732	1	1	FALSE
UBERON:0003524	tail blood vessel	85	13	12.13	1.07172	1	1	FALSE
UBERON:0003643	respiratory system arterial blood vessel	18	3	2.57	1.16732	1	1	FALSE
UBERON:0003672	dentition	8	0	1.14	0	1	1	FALSE
UBERON:0003729	mouth mucosa	20	5	2.85	1.75439	1	1	FALSE
UBERON:0003852	rhombencephalon neural crest	7	1	1	1	1	1	TRUE
UBERON:0003856	odontogenic mesenchyme	5	0	0.71	0	1	1	FALSE
UBERON:0003901	horizontal septum	8	0	1.14	0	1	1	FALSE
UBERON:0003913	tooth-like structure	22	0	3.14	0	1	1	FALSE
UBERON:0003918	kidney mesenchyme	17	6	2.43	2.46914	1	1	FALSE
UBERON:0003924	ventral pancreatic bud	6	1	0.86	1.16279	1	1	FALSE
UBERON:0003930	atrioventricular canal endocardium	9	1	1.28	0.78125	1	1	FALSE
UBERON:0003931	diencephalic white matter	51	12	7.28	1.64835	1	1	TRUE
UBERON:0003932	cartilage element of chondrocranium	54	13	7.71	1.68612	1	1	FALSE
UBERON:0003933	cranial cartilage	104	17	14.84	1.14555	1	1	FALSE
UBERON:0003936	postoptic commissure	13	4	1.86	2.15054	1	1	TRUE
UBERON:0003947	brain ventricle/choroid plexus	55	9	7.85	1.1465	1	1	TRUE
UBERON:0003978	valve	10	4	1.43	2.7972	1	1	FALSE
UBERON:0004001	olfactory bulb layer	9	4	1.28	3.125	1	1	TRUE
UBERON:0004017	periocular mesenchyme	11	1	1.57	0.636943	1	1	FALSE
UBERON:0004043	semicircular canal ampulla	10	2	1.43	1.3986	1	1	TRUE
UBERON:0004061	neural tube mantle layer	266	63	37.96	1.65964	1	1	TRUE
UBERON:0004117	pharyngeal pouch	49	8	6.99	1.14449	1	1	FALSE
UBERON:0004123	myocardial layer	8	4	1.14	3.50877	1	1	FALSE
UBERON:0004134	proximal tubule	26	7	3.71	1.88679	1	1	FALSE
UBERON:0004151	cardiac chamber	79	16	11.27	1.4197	1	1	FALSE
UBERON:0004202	kidney outer medulla outer stripe	24	6	3.42	1.75439	1	1	FALSE
UBERON:0004211	nephron epithelium	45	7	6.42	1.09034	1	1	FALSE
UBERON:0004277	eye muscle	28	2	4	0.5	1	1	TRUE
UBERON:0004344	cardinal vein	108	19	15.41	1.23297	1	1	FALSE
UBERON:0004357	paired limb/fin bud	340	65	48.52	1.33965	1	1	FALSE
UBERON:0004362	pharyngeal arch 1	196	32	27.97	1.14408	1	1	FALSE
UBERON:0004363	pharyngeal arch artery	18	3	2.57	1.16732	1	1	FALSE
UBERON:0004456	entire sense organ system	2989	555	426.55	1.30114	1	1	FALSE
UBERON:0004457	cavity lining	389	73	55.51	1.31508	1	1	FALSE
UBERON:0004461	musculature of head	69	10	9.85	1.01523	1	1	FALSE
UBERON:0004465	musculature of neck	33	3	4.71	0.636943	1	1	FALSE
UBERON:0004467	musculature of pharynx	50	8	7.14	1.12045	1	1	FALSE
UBERON:0004469	musculature of back	10	3	1.43	2.0979	1	1	FALSE
UBERON:0004473	musculature of face	35	2	4.99	0.400802	1	1	FALSE
UBERON:0004479	musculature of trunk	750	136	107.03	1.27067	1	1	FALSE
UBERON:0004493	cardiac muscle tissue of myocardium	8	2	1.14	1.75439	1	1	FALSE
UBERON:0004536	lymph vasculature	7	0	1	0	1	1	FALSE
UBERON:0004537	blood vasculature	389	72	55.51	1.29706	1	1	FALSE
UBERON:0004571	systemic arterial system	143	29	20.41	1.42087	1	1	FALSE
UBERON:0004581	systemic venous system	31	5	4.42	1.13122	1	1	FALSE
UBERON:0004637	otic capsule	5	2	0.71	2.8169	1	1	TRUE
UBERON:0004684	raphe nuclei	20	3	2.85	1.05263	1	1	TRUE
UBERON:0004708	paired limb/fin	1213	216	173.1	1.24783	1	1	FALSE
UBERON:0004721	crista ampullaris	10	2	1.43	1.3986	1	1	TRUE
UBERON:0004731	neuromere	375	84	53.51	1.5698	1	1	TRUE
UBERON:0004732	segmental subdivision of nervous system	764	176	109.03	1.61423	1	1	TRUE
UBERON:0004733	segmental subdivision of hindbrain	492	120	70.21	1.70916	1	1	TRUE
UBERON:0004739	pronephric glomerulus	15	1	2.14	0.46729	1	1	FALSE
UBERON:0004742	dentary	19	2	2.71	0.738007	1	1	FALSE
UBERON:0004744	articular/anguloarticular	8	0	1.14	0	1	1	FALSE
UBERON:0004745	parasphenoid	13	4	1.86	2.15054	1	1	FALSE
UBERON:0004755	skeletal tissue	44	9	6.28	1.43312	1	1	FALSE
UBERON:0004756	dermal skeletal element	118	25	16.84	1.48456	1	1	FALSE
UBERON:0004765	skeletal element	227	41	32.39	1.26582	1	1	FALSE
UBERON:0004766	cranial bone	21	7	3	2.33333	1	1	FALSE
UBERON:0004768	bone of lower jaw	20	2	2.85	0.701754	1	1	FALSE
UBERON:0004785	respiratory system mucosa	65	14	9.28	1.50862	1	1	FALSE
UBERON:0004786	gastrointestinal system mucosa	32	4	4.57	0.875274	1	1	FALSE
UBERON:0004797	blood vessel layer	30	4	4.28	0.934579	1	1	FALSE
UBERON:0004802	respiratory tract epithelium	146	27	20.83	1.29621	1	1	FALSE
UBERON:0004807	respiratory system epithelium	175	29	24.97	1.16139	1	1	FALSE
UBERON:0004808	gastrointestinal system epithelium	32	4	4.57	0.875274	1	1	FALSE
UBERON:0004810	nephron tubule epithelium	32	7	4.57	1.53173	1	1	FALSE
UBERON:0004819	kidney epithelium	681	113	97.18	1.16279	1	1	FALSE
UBERON:0004880	chordamesoderm	98	13	13.99	0.929235	1	1	FALSE
UBERON:0004904	nerve connecting eye with brain	24	6	3.42	1.75439	1	1	TRUE
UBERON:0004907	lower digestive tract	5	1	0.71	1.40845	1	1	FALSE
UBERON:0004923	organ component layer	1116	264	159.26	1.65767	1	1	FALSE
UBERON:0005176	tooth enamel organ	6	0	0.86	0	1	1	FALSE
UBERON:0005281	ventricular system of central nervous system	391	61	55.8	1.09319	1	1	TRUE
UBERON:0005282	ventricular system of brain	55	9	7.85	1.1465	1	1	TRUE
UBERON:0005290	myelencephalon	160	48	22.83	2.1025	1	1	TRUE
UBERON:0005309	pronephric nephron	40	7	5.71	1.22592	1	1	FALSE
UBERON:0005310	pronephric nephron tubule	40	7	5.71	1.22592	1	1	FALSE
UBERON:0005330	mesonephric nephron epithelium	45	7	6.42	1.09034	1	1	FALSE
UBERON:0005341	ventral commissure	16	4	2.28	1.75439	1	1	TRUE
UBERON:0005384	nasal cavity epithelium	65	14	9.28	1.50862	1	1	TRUE
UBERON:0005386	olfactory segment of nasal mucosa	65	14	9.28	1.50862	1	1	TRUE
UBERON:0005396	carotid artery segment	10	2	1.43	1.3986	1	1	FALSE
UBERON:0005408	circumventricular organ	478	126	68.21	1.84724	1	1	TRUE
UBERON:0005421	pectoral appendage apical ectodermal ridge	56	11	7.99	1.37672	1	1	FALSE
UBERON:0005424	presumptive retinal pigmented epithelium	12	2	1.71	1.16959	1	1	FALSE
UBERON:0005493	hyoid muscle	33	3	4.71	0.636943	1	1	FALSE
UBERON:0005495	midbrain lateral wall	266	63	37.96	1.65964	1	1	TRUE
UBERON:0005497	non-neural ectoderm	19	4	2.71	1.47601	1	1	FALSE
UBERON:0005498	primitive heart tube	146	30	20.83	1.44023	1	1	FALSE
UBERON:0005499	rhombomere 1	61	10	8.71	1.14811	1	1	TRUE
UBERON:0005500	rhombomere floor plate	11	4	1.57	2.54777	1	1	TRUE
UBERON:0005507	rhombomere 3	83	17	11.84	1.43581	1	1	TRUE
UBERON:0005511	rhombomere 4	101	26	14.41	1.8043	1	1	TRUE
UBERON:0005515	rhombomere 5	107	26	15.27	1.70269	1	1	TRUE
UBERON:0005519	rhombomere 6	76	22	10.85	2.02765	1	1	TRUE
UBERON:0005523	rhombomere 7	39	6	5.57	1.0772	1	1	TRUE
UBERON:0005527	rhombomere 8	18	1	2.57	0.389105	1	1	TRUE
UBERON:0005569	rhombomere 2	80	23	11.42	2.01401	1	1	TRUE
UBERON:0005641	otocyst epithelium	15	4	2.14	1.86916	1	1	FALSE
UBERON:0005724	roof plate spinal cord region	5	1	0.71	1.40845	1	1	TRUE
UBERON:0005732	paired limb/fin field	28	9	4	2.25	1	1	FALSE
UBERON:0005800	segment of aorta	5	1	0.71	1.40845	1	1	FALSE
UBERON:0005838	fasciculus of brain	25	9	3.57	2.52101	1	1	TRUE
UBERON:0005856	developing mesenchymal condensation	27	4	3.85	1.03896	1	1	FALSE
UBERON:0005863	cartilaginous condensation	5	2	0.71	2.8169	1	1	FALSE
UBERON:0005883	neural tube lateral wall mantle layer	266	63	37.96	1.65964	1	1	TRUE
UBERON:0005906	serous sac	380	72	54.23	1.32768	1	1	FALSE
UBERON:0005913	zone of bone organ	6	3	0.86	3.48837	1	1	FALSE
UBERON:0005944	axial skeleton plus cranial skeleton	38	9	5.42	1.66052	1	1	FALSE
UBERON:0005945	neurocranial trabecula	27	9	3.85	2.33766	1	1	FALSE
UBERON:0005970	brain commissure	28	8	4	2	1	1	TRUE
UBERON:0005983	heart layer	60	10	8.56	1.16822	1	1	FALSE
UBERON:0006065	hemal arch	7	3	1	3	1	1	FALSE
UBERON:0006068	bone of tail	12	5	1.71	2.92398	1	1	FALSE
UBERON:0006076	caudal region of vertebral column	8	3	1.14	2.63158	1	1	FALSE
UBERON:0006077	subdivision of vertebral column	8	3	1.14	2.63158	1	1	FALSE
UBERON:0006173	pronephric proximal tubule	23	6	3.28	1.82927	1	1	FALSE
UBERON:0006215	rhombic lip	11	1	1.57	0.636943	1	1	TRUE
UBERON:0006222	future diencephalon	100	15	14.27	1.05116	1	1	TRUE
UBERON:0006235	foregut-midgut junction	20	4	2.85	1.40351	1	1	FALSE
UBERON:0006238	future brain	480	99	68.5	1.44526	1	1	TRUE
UBERON:0006283	future cardiac ventricle	18	5	2.57	1.94553	1	1	FALSE
UBERON:0006331	brainstem nucleus	110	32	15.7	2.03822	1	1	TRUE
UBERON:0006334	posterior lateral line	44	12	6.28	1.91083	1	1	TRUE
UBERON:0006337	distal early tubule	15	3	2.14	1.40187	1	1	FALSE
UBERON:0006531	oculomotor muscle	13	2	1.86	1.07527	1	1	TRUE
UBERON:0006532	oblique extraocular muscle	8	2	1.14	1.75439	1	1	TRUE
UBERON:0006533	rectus extraocular muscle	9	1	1.28	0.78125	1	1	TRUE
UBERON:0006534	renal convoluted tubule	14	4	2	2	1	1	FALSE
UBERON:0006542	outer medulla outer stripe loop of henle	24	6	3.42	1.75439	1	1	FALSE
UBERON:0006555	excretory tube	681	113	97.18	1.16279	1	1	FALSE
UBERON:0006558	lymphatic part of lymphoid system	7	0	1	0	1	1	FALSE
UBERON:0006568	hypothalamic nucleus	58	15	8.28	1.81159	1	1	TRUE
UBERON:0006569	diencephalic nucleus	129	33	18.41	1.7925	1	1	TRUE
UBERON:0006599	presumptive hypochord	6	1	0.86	1.16279	1	1	FALSE
UBERON:0006600	presumptive enteric nervous system	6	0	0.86	0	1	1	FALSE
UBERON:0006783	layer of superior colliculus	6	3	0.86	3.48837	1	1	TRUE
UBERON:0006786	white matter of superior colliculus	6	3	0.86	3.48837	1	1	TRUE
UBERON:0006793	deep layer of superior colliculus	5	3	0.71	4.22535	1	1	TRUE
UBERON:0006794	visual processing part of nervous system	990	152	141.28	1.07588	1	1	TRUE
UBERON:0006853	renal cortex tubule	26	7	3.71	1.88679	1	1	FALSE
UBERON:0006857	interrenal primordium	7	2	1	2	1	1	FALSE
UBERON:0006860	swim bladder	74	12	10.56	1.13636	1	1	FALSE
UBERON:0006866	terminal part of digestive tract	41	5	5.85	0.854701	1	1	FALSE
UBERON:0006904	head mesenchyme from mesoderm	16	2	2.28	0.877193	1	1	FALSE
UBERON:0006932	vestibular epithelium	10	2	1.43	1.3986	1	1	TRUE
UBERON:0006934	sensory epithelium	85	21	12.13	1.73124	1	1	TRUE
UBERON:0006937	inner ear epithelium	34	6	4.85	1.23711	1	1	TRUE
UBERON:0006965	vascular cord	17	0	2.43	0	1	1	FALSE
UBERON:0007026	primitive gut	194	38	27.68	1.37283	1	1	FALSE
UBERON:0007122	pharyngeal pouch 1	8	1	1.14	0.877193	1	1	FALSE
UBERON:0007123	pharyngeal pouch 2	10	1	1.43	0.699301	1	1	FALSE
UBERON:0007124	pharyngeal pouch 3	9	1	1.28	0.78125	1	1	FALSE
UBERON:0007125	pharyngeal pouch 4	6	1	0.86	1.16279	1	1	FALSE
UBERON:0007134	trunk ganglion	15	2	2.14	0.934579	1	1	TRUE
UBERON:0007213	mesenchyme derived from head neural crest	12	0	1.71	0	1	1	FALSE
UBERON:0007251	preoptic nucleus	34	8	4.85	1.64948	1	1	TRUE
UBERON:0007269	pectoral appendage musculature	568	91	81.06	1.12263	1	1	FALSE
UBERON:0007272	pectoral appendage skeleton	108	27	15.41	1.75211	1	1	FALSE
UBERON:0007274	crista of ampulla of anterior semicircular duct of membranous laybrinth	6	1	0.86	1.16279	1	1	TRUE
UBERON:0007275	crista of ampulla of posterior semicircular duct of membranous laybrinth	7	1	1	1	1	1	TRUE
UBERON:0007276	crista of ampulla of lateral semicircular duct of membranous laybrinth	8	1	1.14	0.877193	1	1	TRUE
UBERON:0007282	presumptive segmental plate	47	11	6.71	1.63934	1	1	FALSE
UBERON:0007284	presumptive neural plate	496	101	70.78	1.42696	1	1	TRUE
UBERON:0007285	presumptive paraxial mesoderm	26	4	3.71	1.07817	1	1	FALSE
UBERON:0007287	presumptive bulbus arteriosus	5	0	0.71	0	1	1	FALSE
UBERON:0007289	presumptive rhombomere 1	15	3	2.14	1.40187	1	1	TRUE
UBERON:0007290	presumptive rhombomere 3	25	1	3.57	0.280112	1	1	TRUE
UBERON:0007291	presumptive rhombomere 4	29	3	4.14	0.724638	1	1	TRUE
UBERON:0007292	presumptive rhombomere 5	26	4	3.71	1.07817	1	1	TRUE
UBERON:0007293	presumptive rhombomere 6	15	2	2.14	0.934579	1	1	TRUE
UBERON:0007294	presumptive rhombomere 7	12	1	1.71	0.584795	1	1	TRUE
UBERON:0007295	presumptive rhombomere 8	10	1	1.43	0.699301	1	1	TRUE
UBERON:0007296	presumptive rhombomere 2	17	1	2.43	0.411523	1	1	TRUE
UBERON:0007297	presumptive pronephric mesoderm	6	0	0.86	0	1	1	FALSE
UBERON:0007298	pronephric proximal convoluted tubule	13	4	1.86	2.15054	1	1	FALSE
UBERON:0007303	pharyngeal vasculature	20	3	2.85	1.05263	1	1	FALSE
UBERON:0007308	pronephric distal early tubule	15	3	2.14	1.40187	1	1	FALSE
UBERON:0007375	roof of mouth	15	4	2.14	1.86916	1	1	FALSE
UBERON:0007389	paired limb/fin cartilage	42	9	5.99	1.5025	1	1	FALSE
UBERON:0007414	nucleus of midbrain tegmentum	47	12	6.71	1.78838	1	1	TRUE
UBERON:0007415	nucleus of midbrain reticular formation	6	2	0.86	2.32558	1	1	TRUE
UBERON:0007530	migrating mesenchyme population	26	2	3.71	0.539084	1	1	FALSE
UBERON:0007567	regenerating anatomical structure	13	2	1.86	1.07527	1	1	FALSE
UBERON:0007592	ciliated columnar epithelium	65	14	9.28	1.50862	1	1	FALSE
UBERON:0007601	ciliated epithelium	69	14	9.85	1.42132	1	1	FALSE
UBERON:0007625	pigment epithelium of eye	89	21	12.7	1.65354	1	1	TRUE
UBERON:0007635	nucleus of medulla oblongata	102	30	14.56	2.06044	1	1	TRUE
UBERON:0007641	trigeminal nuclear complex	12	3	1.71	1.75439	1	1	TRUE
UBERON:0007684	uriniferous tubule	58	8	8.28	0.966184	1	1	FALSE
UBERON:0007685	region of nephron tubule	32	7	4.57	1.53173	1	1	FALSE
UBERON:0007690	early pharyngeal endoderm	29	4	4.14	0.966184	1	1	FALSE
UBERON:0007692	nucleus of thalamus	36	7	5.14	1.36187	1	1	TRUE
UBERON:0007702	tract of brain	38	10	5.42	1.84502	1	1	TRUE
UBERON:0007823	appendage girdle region	76	20	10.85	1.84332	1	1	FALSE
UBERON:0007828	girdle bone/zone	71	17	10.13	1.67818	1	1	FALSE
UBERON:0007829	pectoral girdle bone	71	17	10.13	1.67818	1	1	FALSE
UBERON:0007831	pectoral girdle skeleton	76	20	10.85	1.84332	1	1	FALSE
UBERON:0007842	membrane bone	118	25	16.84	1.48456	1	1	FALSE
UBERON:0007914	head or neck bone	77	14	10.99	1.27389	1	1	FALSE
UBERON:0008781	blastodisc derived epiblast	57	13	8.13	1.59902	1	1	FALSE
UBERON:0008906	lateral line nerve	7	2	1	2	1	1	TRUE
UBERON:0008911	chondral bone	56	10	7.99	1.25156	1	1	FALSE
UBERON:0008987	renal parenchyma	46	8	6.56	1.21951	1	1	FALSE
UBERON:0008998	vasculature of brain	20	3	2.85	1.05263	1	1	TRUE
UBERON:0009035	renal straight tubule	24	6	3.42	1.75439	1	1	FALSE
UBERON:0009113	thymic region	37	5	5.28	0.94697	1	1	FALSE
UBERON:0009120	gill filament	7	1	1	1	1	1	FALSE
UBERON:0009122	adenohypophyseal placode	26	5	3.71	1.34771	1	1	FALSE
UBERON:0009127	epibranchial ganglion	39	8	5.57	1.43627	1	1	TRUE
UBERON:0009141	craniocervical region vein	31	5	4.42	1.13122	1	1	FALSE
UBERON:0009142	entire embryonic mesenchyme	645	100	92.04	1.08648	1	1	FALSE
UBERON:0009497	epithelium of foregut-midgut junction	20	4	2.85	1.40351	1	1	FALSE
UBERON:0009550	endoderm of foregut-midgut junction	20	4	2.85	1.40351	1	1	FALSE
UBERON:0009622	pronephric proximal straight tubule	23	6	3.28	1.82927	1	1	FALSE
UBERON:0009623	spinal nerve root	10	1	1.43	0.699301	1	1	TRUE
UBERON:0009661	midbrain nucleus	75	25	10.7	2.33645	1	1	TRUE
UBERON:0009662	hindbrain nucleus	109	32	15.55	2.05788	1	1	TRUE
UBERON:0009678	tooth row	8	0	1.14	0	1	1	FALSE
UBERON:0009722	entire pharyngeal arch endoderm	29	4	4.14	0.966184	1	1	FALSE
UBERON:0009773	renal tubule	45	7	6.42	1.09034	1	1	FALSE
UBERON:0009841	upper rhombic lip	11	1	1.57	0.636943	1	1	TRUE
UBERON:0009848	zona limitans intrathalamica	18	3	2.57	1.16732	1	1	TRUE
UBERON:0009856	sac	120	23	17.12	1.34346	1	1	FALSE
UBERON:0009891	facial mesenchyme	5	2	0.71	2.8169	1	1	FALSE
UBERON:0010077	cuboidal epithelium	18	4	2.57	1.55642	1	1	FALSE
UBERON:0010092	future metencephalon	11	1	1.57	0.636943	1	1	TRUE
UBERON:0010131	conducting tissue of heart	8	2	1.14	1.75439	1	1	FALSE
UBERON:0010202	lateral line	212	49	30.25	1.61983	1	1	TRUE
UBERON:0010225	thalamic complex	856	205	122.16	1.67813	1	1	TRUE
UBERON:0010227	future cardiac atrium	9	1	1.28	0.78125	1	1	FALSE
UBERON:0010316	germ layer / neural crest	2778	498	396.43	1.25621	1	1	FALSE
UBERON:0010329	paired limb/fin bud mesenchyme	9	3	1.28	2.34375	1	1	FALSE
UBERON:0010351	otic capsule cartilage element	5	2	0.71	2.8169	1	1	TRUE
UBERON:0010358	arch of centrum of vertebra	8	3	1.14	2.63158	1	1	FALSE
UBERON:0010362	endoskeleton	77	15	10.99	1.36488	1	1	FALSE
UBERON:0010364	dermal skeleton	120	25	17.12	1.46028	1	1	FALSE
UBERON:0010375	pancreas dorsal primordium	18	5	2.57	1.94553	1	1	FALSE
UBERON:0010376	pancreas ventral primordium	6	1	0.86	1.16279	1	1	FALSE
UBERON:0010377	mesenchyme from somatopleure	9	3	1.28	2.34375	1	1	FALSE
UBERON:0010409	eye surface	9	1	1.28	0.78125	1	1	TRUE
UBERON:0010498	pseudostratified columnar epithelium	65	14	9.28	1.50862	1	1	FALSE
UBERON:0010522	replacement element	77	15	10.99	1.36488	1	1	FALSE
UBERON:0010537	mesonephric nephron progenitor	15	5	2.14	2.33645	1	1	FALSE
UBERON:0010707	appendage girdle complex	1213	216	173.1	1.24783	1	1	FALSE
UBERON:0010710	pectoral fin skeleton	108	27	15.41	1.75211	1	1	FALSE
UBERON:0010713	paired fin skeleton	108	27	15.41	1.75211	1	1	FALSE
UBERON:0010719	girdle skeleton	76	20	10.85	1.84332	1	1	FALSE
UBERON:0010740	bone of appendage girdle complex	73	18	10.42	1.72745	1	1	FALSE
UBERON:0010743	meningeal cluster	6	1	0.86	1.16279	1	1	TRUE
UBERON:0010913	vertebral element	14	3	2	1.5	1	1	FALSE
UBERON:0010959	craniocervical muscle	64	10	9.13	1.09529	1	1	FALSE
UBERON:0011004	pharyngeal arch cartilage	80	14	11.42	1.22592	1	1	FALSE
UBERON:0011087	pharyngeal arch 7	27	3	3.85	0.779221	1	1	FALSE
UBERON:0011138	post-cranial axial skeletal system	38	9	5.42	1.66052	1	1	FALSE
UBERON:0011143	upper urinary tract	801	134	114.31	1.17225	1	1	FALSE
UBERON:0011145	adductor muscle	15	3	2.14	1.40187	1	1	FALSE
UBERON:0011153	ventral hyoid arch skeleton	55	13	7.85	1.65605	1	1	FALSE
UBERON:0011214	nucleus of midbrain tectum	10	4	1.43	2.7972	1	1	TRUE
UBERON:0011215	central nervous system cell part cluster	524	131	74.78	1.75181	1	1	TRUE
UBERON:0011249	appendicular skeletal system	108	27	15.41	1.75211	1	1	FALSE
UBERON:0011299	white matter of telencephalon	16	4	2.28	1.75439	1	1	TRUE
UBERON:0011300	gray matter of telencephalon	18	5	2.57	1.94553	1	1	TRUE
UBERON:0011582	paired limb/fin skeleton	108	27	15.41	1.75211	1	1	FALSE
UBERON:0011585	cell condensation	27	4	3.85	1.03896	1	1	FALSE
UBERON:0011590	commissure of diencephalon	13	4	1.86	2.15054	1	1	TRUE
UBERON:0011591	tract of diencephalon	23	6	3.28	1.82927	1	1	TRUE
UBERON:0011606	hyomandibular bone	10	0	1.43	0	1	1	FALSE
UBERON:0011607	hyomandibular cartilage	8	1	1.14	0.877193	1	1	FALSE
UBERON:0011608	hyomandibular element	18	1	2.57	0.389105	1	1	FALSE
UBERON:0011648	jaw muscle	31	5	4.42	1.13122	1	1	FALSE
UBERON:0011683	adductor mandibulae	15	3	2.14	1.40187	1	1	FALSE
UBERON:0011695	embryonic cardiovascular system	25	3	3.57	0.840336	1	1	FALSE
UBERON:0011820	atrioventricular region	28	5	4	1.25	1	1	FALSE
UBERON:0011821	irregular connective tissue	7	0	1	0	1	1	FALSE
UBERON:0011822	dense irregular connective tissue	5	0	0.71	0	1	1	FALSE
UBERON:0011892	anterior uvea	7	1	1	1	1	1	TRUE
UBERON:0012071	palate bone	13	4	1.86	2.15054	1	1	FALSE
UBERON:0012072	palatal part of dermatocranium	15	4	2.14	1.86916	1	1	FALSE
UBERON:0012075	replacement bone	56	10	7.99	1.25156	1	1	FALSE
UBERON:0012353	fin skeleton	116	29	16.55	1.75227	1	1	FALSE
UBERON:0012430	tunica fibrosa of eyeball	9	1	1.28	0.78125	1	1	TRUE
UBERON:0012463	cloacal lumen	41	5	5.85	0.854701	1	1	FALSE
UBERON:0012475	skeleton of pectoral complex	76	20	10.85	1.84332	1	1	FALSE
UBERON:0013140	systemic vein	31	5	4.42	1.13122	1	1	FALSE
UBERON:0013522	subdivision of tube	1752	270	250.02	1.07991	1	1	FALSE
UBERON:0013700	axial musculature	156	35	22.26	1.57233	1	1	FALSE
UBERON:0013746	basibranchial element	7	2	1	2	1	1	FALSE
UBERON:0014371	future telencephalon	79	17	11.27	1.50843	1	1	TRUE
UBERON:0014387	mesenchyme derived from neural crest	19	2	2.71	0.738007	1	1	FALSE
UBERON:0014450	pretectal nucleus	10	2	1.43	1.3986	1	1	TRUE
UBERON:0014738	medial pallium	6	1	0.86	1.16279	1	1	TRUE
UBERON:0014741	lateral pallium	10	2	1.43	1.3986	1	1	TRUE
UBERON:0014764	anatomical line along groove	10	4	1.43	2.7972	1	1	FALSE
UBERON:0014891	brainstem white matter	26	9	3.71	2.42588	1	1	TRUE
UBERON:0014903	primordial vasculature	25	3	3.57	0.840336	1	1	FALSE
UBERON:0014907	intersomitic vessel	73	10	10.42	0.959693	1	1	FALSE
UBERON:0015005	vertebra endochondral element	14	3	2	1.5	1	1	FALSE
UBERON:0015020	otic capsule endochondral element	5	2	0.71	2.8169	1	1	TRUE
UBERON:0015178	somite border	18	4	2.57	1.55642	1	1	FALSE
UBERON:0015233	nucleus of dorsal thalamus	36	7	5.14	1.36187	1	1	TRUE
UBERON:0015234	nucleus of ventral thalamus	19	5	2.71	1.84502	1	1	TRUE
UBERON:0015238	pineal complex	482	125	68.78	1.81739	1	1	TRUE
UBERON:0015410	heart plus pericardium	388	73	55.37	1.3184	1	1	FALSE
UBERON:0015788	olfactory apparatus chamber	83	18	11.84	1.52027	1	1	TRUE
UBERON:0015789	cranial or facial muscle	7	0	1	0	1	1	FALSE
UBERON:0015807	ear epithelium	45	9	6.42	1.40187	1	1	TRUE
UBERON:0016549	central nervous system white matter layer	6	3	0.86	3.48837	1	1	TRUE
UBERON:0016566	pit	39	11	5.57	1.97487	1	1	FALSE
UBERON:0016855	ventral part of optic cup	10	3	1.43	2.0979	1	1	FALSE
UBERON:0016887	entire extraembryonic component	45	6	6.42	0.934579	1	1	FALSE
UBERON:0017672	abdominal viscera	11	2	1.57	1.27389	1	1	FALSE
UBERON:0018142	caudal vertebra endochondral element	8	3	1.14	2.63158	1	1	FALSE
UBERON:0018254	skeletal musculature	791	138	112.88	1.22254	1	1	FALSE
UBERON:0018260	layer of muscle tissue	31	6	4.42	1.35747	1	1	FALSE
UBERON:0018544	trigeminal nerve muscle	15	3	2.14	1.40187	1	1	FALSE
UBERON:2000068	proneural cluster	10	0	1.43	0	1	1	TRUE
UBERON:2000072	somite 1	8	1	1.14	0.877193	1	1	FALSE
UBERON:2000073	somite 5	6	1	0.86	1.16279	1	1	FALSE
UBERON:2000083	ventral mesoderm	331	61	47.24	1.29128	1	1	FALSE
UBERON:2000090	apical ectodermal ridge dorsal fin	9	2	1.28	1.5625	1	1	FALSE
UBERON:2000102	dorsal fin fold	15	4	2.14	1.86916	1	1	FALSE
UBERON:2000120	lateral line ganglion	146	34	20.83	1.63226	1	1	TRUE
UBERON:2000125	mandibular lateral line neuromast	10	6	1.43	4.1958	1	1	TRUE
UBERON:2000136	otic lateral line neuromast	10	5	1.43	3.4965	1	1	TRUE
UBERON:2000165	inferior lobe	15	6	2.14	2.80374	1	1	TRUE
UBERON:2000175	posterior lateral line nerve	5	0	0.71	0	1	1	TRUE
UBERON:2000188	corpus cerebelli	59	26	8.42	3.08789	1	1	TRUE
UBERON:2000193	diffuse nuclei	8	3	1.14	2.63158	1	1	TRUE
UBERON:2000199	dorsal periventricular hypothalamus	24	7	3.42	2.04678	1	1	TRUE
UBERON:2000209	lateral preglomerular nucleus	6	3	0.86	3.48837	1	1	TRUE
UBERON:2000212	granular eminence	15	6	2.14	2.80374	1	1	TRUE
UBERON:2000225	lateral crista primordium	5	0	0.71	0	1	1	TRUE
UBERON:2000228	lateral line primordium	93	19	13.27	1.4318	1	1	TRUE
UBERON:2000259	mandibular lateral line	10	6	1.43	4.1958	1	1	TRUE
UBERON:2000291	medial octavolateralis nucleus	18	4	2.57	1.55642	1	1	TRUE
UBERON:2000294	torus lateralis	12	5	1.71	2.92398	1	1	TRUE
UBERON:2000298	vent	6	1	0.86	1.16279	1	1	FALSE
UBERON:2000307	vestibulolateralis lobe	24	11	3.42	3.21637	1	1	TRUE
UBERON:2000324	caudal periventricular hypothalamus	34	7	4.85	1.4433	1	1	TRUE
UBERON:2000356	gill raker	7	0	1	0	1	1	FALSE
UBERON:2000358	granular layer corpus cerebelli	17	9	2.43	3.7037	1	1	TRUE
UBERON:2000372	interpeduncular nucleus medulla oblongata	7	2	1	2	1	1	TRUE
UBERON:2000381	lateral line sensory nucleus	21	6	3	2	1	1	TRUE
UBERON:2000384	levator arcus palatini	15	1	2.14	0.46729	1	1	FALSE
UBERON:2000388	medial caudal lobe	12	5	1.71	2.92398	1	1	TRUE
UBERON:2000392	median tuberal portion	75	17	10.7	1.58879	1	1	TRUE
UBERON:2000394	molecular layer corpus cerebelli	6	3	0.86	3.48837	1	1	TRUE
UBERON:2000398	nucleus isthmi	6	3	0.86	3.48837	1	1	TRUE
UBERON:2000401	octaval nerve sensory nucleus	9	2	1.28	1.5625	1	1	TRUE
UBERON:2000408	periventricular nucleus of caudal tuberculum	19	1	2.71	0.369004	1	1	TRUE
UBERON:2000411	posterior crista primordium	8	0	1.14	0	1	1	TRUE
UBERON:2000414	presumptive cephalic mesoderm	12	2	1.71	1.16959	1	1	FALSE
UBERON:2000422	retroarticular	8	0	1.14	0	1	1	FALSE
UBERON:2000424	opercular lateral line	9	5	1.28	3.90625	1	1	TRUE
UBERON:2000464	otic lateral line	10	5	1.43	3.4965	1	1	TRUE
UBERON:2000465	adductor operculi	11	0	1.57	0	1	1	FALSE
UBERON:2000468	anterior crista primordium	8	0	1.14	0	1	1	TRUE
UBERON:2000475	paraventricular organ	11	1	1.57	0.636943	1	1	TRUE
UBERON:2000476	branchiostegal ray	17	2	2.43	0.823045	1	1	FALSE
UBERON:2000482	caudal tuberal nucleus	25	5	3.57	1.40056	1	1	TRUE
UBERON:2000485	central nucleus inferior lobe	6	3	0.86	3.48837	1	1	TRUE
UBERON:2000498	dilator operculi	9	0	1.28	0	1	1	FALSE
UBERON:2000522	inferior hyohyoid	5	0	0.71	0	1	1	FALSE
UBERON:2000551	nucleus lateralis valvulae	8	3	1.14	2.63158	1	1	TRUE
UBERON:2000555	opercular flap	35	6	4.99	1.2024	1	1	FALSE
UBERON:2000558	posterior macula	9	1	1.28	0.78125	1	1	TRUE
UBERON:2000573	internal cellular layer	6	2	0.86	2.32558	1	1	TRUE
UBERON:2000580	rostral preglomerular nucleus	5	3	0.71	4.22535	1	1	TRUE
UBERON:2000597	telencephalic tracts	16	4	2.28	1.75439	1	1	TRUE
UBERON:2000601	pretectal periventricular nucleus	9	2	1.28	1.5625	1	1	TRUE
UBERON:2000603	valvula cerebelli	40	17	5.71	2.97723	1	1	TRUE
UBERON:2000608	ventral transverse	8	0	1.14	0	1	1	FALSE
UBERON:2000636	cerebellar crest	11	2	1.57	1.27389	1	1	TRUE
UBERON:2000647	dorsal caudal thalamic nucleus	7	0	1	0	1	1	TRUE
UBERON:2000648	dorsal fin musculature	10	3	1.43	2.0979	1	1	FALSE
UBERON:2000657	entopterygoid	9	1	1.28	0.78125	1	1	FALSE
UBERON:2000692	symplectic	12	1	1.71	0.584795	1	1	FALSE
UBERON:2000694	ceratobranchial 5 tooth	17	0	2.43	0	1	1	FALSE
UBERON:2000715	adductor hyohyoid	7	0	1	0	1	1	FALSE
UBERON:2000717	apical ectodermal ridge median fin fold	5	1	0.71	1.40845	1	1	FALSE
UBERON:2000728	somite 2	11	3	1.57	1.91083	1	1	FALSE
UBERON:2000732	somite 3	13	3	1.86	1.6129	1	1	FALSE
UBERON:2000766	granular layer valvula cerebelli	11	5	1.57	3.18471	1	1	TRUE
UBERON:2000813	infraorbital lateral line neuromast	10	6	1.43	4.1958	1	1	TRUE
UBERON:2000814	opercular lateral line neuromast	9	5	1.28	3.90625	1	1	TRUE
UBERON:2000815	nucleus of medial longitudinal fasciculus of medulla	6	1	0.86	1.16279	1	1	TRUE
UBERON:2000857	somite 4	7	1	1	1	1	1	FALSE
UBERON:2000859	specialized hemal arch and spine	6	3	0.86	3.48837	1	1	FALSE
UBERON:2000912	mesenchyme median fin fold	5	1	0.71	1.40845	1	1	FALSE
UBERON:2000913	molecular layer valvula cerebelli	8	2	1.14	1.75439	1	1	TRUE
UBERON:2000939	middle lateral line neuromast	9	6	1.28	4.6875	1	1	TRUE
UBERON:2000940	posterior lateral line neuromast	38	11	5.42	2.02952	1	1	TRUE
UBERON:2000941	nucleus of the medial longitudinal fasciculus synencephalon	10	2	1.43	1.3986	1	1	TRUE
UBERON:2001025	occipital lateral line neuromast	10	5	1.43	3.4965	1	1	TRUE
UBERON:2001026	supraorbital lateral line neuromast	8	4	1.14	3.50877	1	1	TRUE
UBERON:2001051	caudal division of the internal carotid artery	6	0	0.86	0	1	1	FALSE
UBERON:2001052	primordial hindbrain channel	13	1	1.86	0.537634	1	1	FALSE
UBERON:2001054	lateral dorsal aorta	18	3	2.57	1.16732	1	1	FALSE
UBERON:2001055	pronephric duct opening	13	2	1.86	1.07527	1	1	FALSE
UBERON:2001063	posterior caudal vein	7	2	1	2	1	1	FALSE
UBERON:2001069	ventral fin fold	16	1	2.28	0.438596	1	1	FALSE
UBERON:2001076	intestinal bulb	226	36	32.25	1.11628	1	1	FALSE
UBERON:2001089	myoseptum	49	4	6.99	0.572246	1	1	FALSE
UBERON:2001095	immature macula	15	4	2.14	1.86916	1	1	TRUE
UBERON:2001096	immature anterior macula	8	0	1.14	0	1	1	TRUE
UBERON:2001097	immature posterior macula	5	1	0.71	1.40845	1	1	TRUE
UBERON:2001129	pharyngeal pouches 2-6	15	1	2.14	0.46729	1	1	FALSE
UBERON:2001137	ventral tooth row	8	0	1.14	0	1	1	FALSE
UBERON:2001143	tooth 4V	8	0	1.14	0	1	1	FALSE
UBERON:2001156	posterior lateral line placode	13	2	1.86	1.07527	1	1	TRUE
UBERON:2001200	corpuscles of Stannius	12	1	1.71	0.584795	1	1	FALSE
UBERON:2001228	pharyngeal arch 3 skeleton	8	2	1.14	1.75439	1	1	FALSE
UBERON:2001229	pharyngeal arch 7 skeleton	22	1	3.14	0.318471	1	1	FALSE
UBERON:2001231	pharyngeal arch 4 skeleton	6	0	0.86	0	1	1	FALSE
UBERON:2001232	pharyngeal arch 5 skeleton	5	0	0.71	0	1	1	FALSE
UBERON:2001239	ceratobranchial 5 bone	18	1	2.57	0.389105	1	1	FALSE
UBERON:2001256	lateral floor plate	18	3	2.57	1.16732	1	1	TRUE
UBERON:2001257	medial floor plate	14	2	2	1	1	1	TRUE
UBERON:2001263	ovarian follicle stage I	8	0	1.14	0	1	1	FALSE
UBERON:2001265	ovarian follicle stage II	5	0	0.71	0	1	1	FALSE
UBERON:2001281	branchiostegal ray 2	6	0	0.86	0	1	1	FALSE
UBERON:2001303	vagal ganglion 2	12	2	1.71	1.16959	1	1	TRUE
UBERON:2001304	vagal ganglion 3	11	2	1.57	1.27389	1	1	TRUE
UBERON:2001305	vagal ganglion 4	13	3	1.86	1.6129	1	1	TRUE
UBERON:2001314	posterior lateral line ganglion	56	14	7.99	1.75219	1	1	TRUE
UBERON:2001316	anterior lateral line placode	14	2	2	1	1	1	TRUE
UBERON:2001357	alar plate midbrain	383	36	54.66	0.658617	1	1	TRUE
UBERON:2001364	hemal spine	7	3	1	3	1	1	FALSE
UBERON:2001391	anterior lateral line ganglion	36	7	5.14	1.36187	1	1	TRUE
UBERON:2001428	olfactory rosette	30	2	4.28	0.46729	1	1	TRUE
UBERON:2001430	pneumatic duct	9	2	1.28	1.5625	1	1	FALSE
UBERON:2001431	primitive olfactory epithelium	17	3	2.43	1.23457	1	1	TRUE
UBERON:2001468	anterior lateral line system	83	21	11.84	1.77365	1	1	TRUE
UBERON:2001470	anterior lateral line	31	11	4.42	2.48869	1	1	TRUE
UBERON:2001471	posterior lateral line system	122	24	17.41	1.37852	1	1	TRUE
UBERON:2001472	anterior lateral line neuromast	13	4	1.86	2.15054	1	1	TRUE
UBERON:2001821	notochord posterior region	16	5	2.28	2.19298	1	1	FALSE
UBERON:2001893	hypobranchial element	6	2	0.86	2.32558	1	1	FALSE
UBERON:2001903	ceratobranchial 5 element	18	1	2.57	0.389105	1	1	FALSE
UBERON:2002067	upper hypural set	6	3	0.86	3.48837	1	1	FALSE
UBERON:2002068	lower hypural set	6	3	0.86	3.48837	1	1	FALSE
UBERON:2002098	hemal spine series	7	3	1	3	1	1	FALSE
UBERON:2002101	branchiostegal ray series	17	2	2.43	0.823045	1	1	FALSE
UBERON:2002103	ceratobranchial series	37	5	5.28	0.94697	1	1	FALSE
UBERON:2002162	ural vertebra	6	3	0.86	3.48837	1	1	FALSE
UBERON:2002215	otic vesicle protrusion	7	2	1	2	1	1	FALSE
UBERON:2002219	parvocellular preoptic nucleus	38	9	5.42	1.66052	1	1	TRUE
UBERON:2002225	posterior pronephric duct	11	3	1.57	1.91083	1	1	FALSE
UBERON:2002226	preglomerular nucleus	10	5	1.43	3.4965	1	1	TRUE
UBERON:2005010	mid cerebral vein	18	2	2.57	0.77821	1	1	FALSE
UBERON:2005017	primordial midbrain channel	10	0	1.43	0	1	1	FALSE
UBERON:2005025	dorsal longitudinal anastomotic vessel	9	1	1.28	0.78125	1	1	FALSE
UBERON:2005029	rostral blood island	16	1	2.28	0.438596	1	1	FALSE
UBERON:2005039	anterior lateral mesoderm	11	1	1.57	0.636943	1	1	FALSE
UBERON:2005114	middle lateral line system	10	6	1.43	4.1958	1	1	TRUE
UBERON:2005272	immature gonad	6	2	0.86	2.32558	1	1	FALSE
UBERON:2005295	axial blood vessel	150	29	21.41	1.35451	1	1	FALSE
UBERON:2005316	fin fold pectoral fin bud	59	13	8.42	1.54394	1	1	FALSE
UBERON:2005317	pectoral fin fold	8	3	1.14	2.63158	1	1	FALSE
UBERON:2005409	pars superior ear	55	5	7.85	0.636943	1	1	TRUE
UBERON:2005410	pars inferior ear	5	1	0.71	1.40845	1	1	TRUE
UBERON:2007001	dorso-rostral cluster	18	9	2.57	3.50195	1	1	TRUE
UBERON:2007008	ventral intermandibularis anterior	8	1	1.14	0.877193	1	1	FALSE
UBERON:2007025	midbrain neural keel	138	26	19.69	1.32047	1	1	TRUE
UBERON:2007026	forebrain neural keel	91	24	12.99	1.84758	1	1	TRUE
UBERON:2007028	spinal cord neural keel	12	1	1.71	0.584795	1	1	TRUE
UBERON:2007032	midbrain neural rod	55	15	7.85	1.91083	1	1	TRUE
UBERON:2007033	forebrain midbrain boundary neural rod	6	1	0.86	1.16279	1	1	TRUE
UBERON:2007034	forebrain neural rod	46	11	6.56	1.67683	1	1	TRUE
UBERON:2007043	hindbrain neural tube	7	1	1	1	1	1	TRUE
UBERON:2007048	ventral intermandibularis posterior	9	1	1.28	0.78125	1	1	FALSE
UBERON:2007061	epibranchial field	5	0	0.71	0	1	1	FALSE
UBERON:3000961	external integument structure	363	71	51.8	1.37066	1	1	FALSE
UBERON:4000164	caudal fin	53	12	7.56	1.5873	1	1	FALSE
UBERON:4000166	anal fin skeleton	9	2	1.28	1.5625	1	1	FALSE
UBERON:4000170	median fin skeleton	30	9	4.28	2.1028	1	1	FALSE
UBERON:4000172	lepidotrichium	13	3	1.86	1.6129	1	1	FALSE
UBERON:4000174	caudal fin lepidotrichium	6	2	0.86	2.32558	1	1	FALSE
UBERON:4000176	anal fin lepidotrichium	5	0	0.71	0	1	1	FALSE
UBERON:4300037	bony fin ray	13	3	1.86	1.6129	1	1	FALSE
ZFA:0001065	lateral mesoderm (Danio)	11	1	1.57	0.636943	1	1	FALSE
ZFA:0001624	pronephric distal late tubule (Danio)	12	1	1.71	0.584795	1	1	FALSE
ZFA:0005296	axial lymph vessel (Danio)	7	0	1	0	1	1	FALSE
ZFA:0005660	intestinal mucosa (Danio)	32	4	4.57	0.875274	1	1	FALSE
ZFA:0005791	breeding tubercle (Danio)	6	1	0.86	1.16279	1	1	FALSE
ZFA:0007070	otic sensory epithelium (Danio)	15	4	2.14	1.86916	1	1	TRUE

## Sheet: Table S4 - zf 3R sing under
OrganId	OrganName	Annotated	Significant	Expected	EnrichmentFold	Pvalue	FDR	BroadNS
UBERON:0001781	layer of retina	682	187	97.32	1.9215	7.42537e-21	1.00168e-17	TRUE
UBERON:0002757	regional part of epithalamus	546	146	77.92	1.87372	2.46005e-15	1.65931e-12	TRUE
UBERON:0001714	cranial ganglion	592	150	84.48	1.77557	3.56716e-13	1.60403e-10	TRUE
UBERON:0003296	gland of diencephalon	559	143	79.77	1.79265	6.87085e-13	1.85375e-10	TRUE
UBERON:0010133	neuroendocrine gland	559	143	79.77	1.79265	6.87085e-13	1.85375e-10	TRUE
UBERON:0000489	cavitated compound organ	1701	337	242.74	1.38832	1.6334e-12	3.67243e-10	FALSE
UBERON:0002028	hindbrain	1600	339	228.33	1.48469	7.32917e-10	1.41244e-07	TRUE
UBERON:0001943	midbrain tegmentum	553	135	78.92	1.71059	8.84065e-10	1.49075e-07	TRUE
UBERON:0002946	regional part of cerebellum	79	32	11.27	2.8394	8.98708e-09	1.34706e-06	TRUE
UBERON:0002329	somite	1208	232	172.39	1.34579	2.41159e-07	3.25323e-05	FALSE
UBERON:0001893	telencephalon	972	210	138.71	1.51395	3.09855e-07	3.79995e-05	TRUE
UBERON:0007651	anatomical junction	364	85	51.94	1.6365	1.87823e-06	0.000211144	FALSE
UBERON:0001894	diencephalon	1459	331	208.21	1.58974	2.96457e-06	0.000307631	TRUE
UBERON:0000203	pallium	105	33	14.98	2.20294	5.16521e-06	0.000497705	TRUE
UBERON:0005725	olfactory system	760	155	108.46	1.4291	7.3487e-06	0.000660893	TRUE
UBERON:0003528	brain grey matter	471	120	67.21	1.78545	1.2065e-05	0.00101723	TRUE
UBERON:0001898	hypothalamus	329	82	46.95	1.74654	1.37163e-05	0.00108843	TRUE
UBERON:0000204	ventral part of telencephalon	102	32	14.56	2.1978	1.98329e-05	0.00148636	TRUE
UBERON:2000449	torus longitudinalis	34	15	4.85	3.09278	2.45101e-05	0.00174022	TRUE
UBERON:0002546	cranial placode	873	167	124.58	1.3405	3.60632e-05	0.00238104	FALSE
UBERON:0000481	multi-tissue structure	4174	736	595.65	1.23562	3.70659e-05	0.00238104	FALSE
UBERON:2007002	ventro-rostral cluster	21	11	3	3.66667	4.2619e-05	0.00261332	TRUE
UBERON:0011216	organ system subdivision	4299	776	613.49	1.26489	5.86225e-05	0.00337136	FALSE
UBERON:0003051	ear vesicle	843	161	120.3	1.33832	5.99797e-05	0.00337136	FALSE
UBERON:0001896	medulla oblongata	160	48	22.83	2.1025	6.36737e-05	0.00343583	TRUE
UBERON:0003895	hypaxial myotome region	101	29	14.41	2.01249	0.000119877	0.00621977	FALSE
UBERON:2007024	anterior neural keel	265	60	37.82	1.58646	0.000135766	0.00678326	TRUE
UBERON:0002105	vestibulo-auditory system	532	108	75.92	1.42255	0.000181415	0.00874034	TRUE
UBERON:0000487	simple squamous epithelium	416	85	59.37	1.4317	0.000249438	0.0116032	FALSE
UBERON:0008904	neuromast	169	41	24.12	1.69983	0.000340916	0.0153299	TRUE
UBERON:0007245	nuclear complex of neuraxis	92	28	13.13	2.13252	0.000435425	0.018948	TRUE
UBERON:0007215	trabecula cranii	12	7	1.71	4.09357	0.000486501	0.0198876	FALSE
UBERON:2000512	facial lobe	12	7	1.71	4.09357	0.000486501	0.0198876	TRUE
UBERON:0002540	lateral line system	519	112	74.06	1.51229	0.000538883	0.021381	TRUE
UBERON:2007003	ventro-caudal cluster	19	9	2.71	3.32103	0.000570691	0.0219961	TRUE
UBERON:0004089	midface	602	119	85.91	1.38517	0.000592649	0.0222079	FALSE
UBERON:2000633	caudal tuberculum	117	30	16.7	1.79641	0.000784603	0.0286062	TRUE
UBERON:0001900	ventral thalamus	71	22	10.13	2.17177	0.000940773	0.0333974	TRUE
UBERON:0000151	pectoral fin	1207	215	172.25	1.24819	0.00118393	0.040952	FALSE
UBERON:0000926	mesoderm	1366	238	194.94	1.22089	0.00133324	0.0449634	FALSE
UBERON:2000609	ventrolateral nucleus	5	4	0.71	5.6338	0.00183045	0.0595205	TRUE
UBERON:0001891	midbrain	1752	311	250.02	1.2439	0.00185312	0.0595205	TRUE
UBERON:0004141	heart tube	258	54	36.82	1.46659	0.00201766	0.0607413	FALSE
UBERON:0001727	taste bud	11	6	1.57	3.82166	0.00202621	0.0607413	TRUE
UBERON:2001179	epidermal superficial stratum	11	6	1.57	3.82166	0.00202621	0.0607413	FALSE
UBERON:0010170	region of neural crest	209	45	29.83	1.50855	0.00260559	0.0764117	TRUE
ZFA:0000297	vagal lobe (Danio)	15	7	2.14	3.27103	0.00267003	0.0766356	TRUE
UBERON:0005419	pectoral appendage bud	297	60	42.38	1.41576	0.00280668	0.0788795	FALSE
UBERON:0001928	preoptic area	113	29	16.13	1.79789	0.00327422	0.0901413	TRUE
UBERON:2007031	anterior neural rod	101	25	14.41	1.73491	0.00346494	0.0934841	TRUE
UBERON:0011610	ceratohyal cartilage	42	13	5.99	2.17028	0.00436894	0.114577	FALSE
UBERON:0002541	germ ring	152	34	21.69	1.56754	0.00441661	0.114577	FALSE
UBERON:0000063	organ segment	2827	552	403.43	1.36827	0.00532613	0.135565	FALSE
UBERON:0002309	medial longitudinal fasciculus	25	9	3.57	2.52101	0.00565819	0.14135	TRUE
UBERON:0009635	parachordal cartilage	13	6	1.86	3.22581	0.00582996	0.141741	FALSE
UBERON:0002680	regional part of metencephalon	430	103	61.36	1.67862	0.00588397	0.141741	TRUE
UBERON:0013754	integumentary system layer	17	7	2.43	2.88066	0.00622348	0.147289	FALSE
UBERON:2000347	dorsal zone of median tuberal portion of hypothalamus	35	11	4.99	2.20441	0.00747504	0.173859	TRUE
UBERON:0011611	ceratohyal bone	10	5	1.43	3.4965	0.00792647	0.181234	FALSE
UBERON:0004703	dorsal thalamus	87	22	12.42	1.77134	0.00824948	0.185476	TRUE
UBERON:0000966	retina	1547	325	220.76	1.47219	0.00864017	0.191075	TRUE
UBERON:0005729	pectoral appendage field	27	9	3.85	2.33766	0.00995671	0.215878	FALSE
UBERON:2000480	caudal octavolateralis nucleus	7	4	1	4	0.0100818	0.215878	TRUE
UBERON:0001897	dorsal plus ventral thalamus	673	170	96.04	1.7701	0.0106183	0.220488	TRUE
UBERON:0004291	heart rudiment	178	37	25.4	1.45669	0.010624	0.220488	FALSE
UBERON:0005426	lens vesicle	377	70	53.8	1.30112	0.0109017	0.222823	FALSE
UBERON:0004128	optic vesicle	440	80	62.79	1.27409	0.0114963	0.231471	FALSE
UBERON:2000516	periventricular grey zone	57	15	8.13	1.84502	0.0119079	0.236233	TRUE
UBERON:0015808	eye epithelium	89	21	12.7	1.65354	0.012309	0.240649	TRUE
UBERON:0004375	bone of free limb or fin	73	18	10.42	1.72745	0.0125222	0.241321	FALSE
UBERON:0000948	heart	379	72	54.09	1.33111	0.0131414	0.247242	FALSE
UBERON:0005075	forebrain-midbrain boundary	15	6	2.14	2.80374	0.013196	0.247242	TRUE
UBERON:0017650	developing mesenchymal structure	1216	215	173.53	1.23898	0.0139449	0.254244	FALSE
UBERON:0003513	trunk blood vessel	187	38	26.69	1.42375	0.0139467	0.254244	FALSE
UBERON:0002201	vasculature of trunk	211	42	30.11	1.39489	0.014329	0.257732	FALSE
UBERON:0006859	swim bladder bud	43	12	6.14	1.9544	0.0146098	0.259324	FALSE
ZFA:0000092	axis (Danio)	291	55	41.53	1.32434	0.0159843	0.280036	FALSE
UBERON:0004573	systemic artery	126	28	17.98	1.55729	0.0174392	0.291007	FALSE
UBERON:0000931	proctodeum	39	11	5.57	1.97487	0.0175418	0.291007	FALSE
UBERON:0001638	vein	259	50	36.96	1.35281	0.0177214	0.291007	FALSE
UBERON:0004124	myocardium trabecular layer	8	4	1.14	3.50877	0.0179048	0.291007	FALSE
UBERON:0005564	gonad primordium	8	4	1.14	3.50877	0.0179048	0.291007	FALSE
UBERON:0015241	parapineal organ	8	4	1.14	3.50877	0.0179048	0.291007	TRUE
UBERON:0003076	posterior neural tube	98	22	13.99	1.57255	0.0187108	0.300487	TRUE
UBERON:2000164	ventral mesenchyme	60	15	8.56	1.75234	0.0190356	0.301967	FALSE
UBERON:0004879	marginal zone of embryo	209	41	29.83	1.37446	0.0194037	0.301967	FALSE
UBERON:0004376	fin bone	84	22	11.99	1.83486	0.0194745	0.301967	FALSE
UBERON:0003900	epaxial myotome region	5	3	0.71	4.22535	0.0231616	0.343352	FALSE
UBERON:0006790	deep white layer of superior colliculus	5	3	0.71	4.22535	0.0231616	0.343352	TRUE
UBERON:2000826	central nucleus torus semicircularis	5	3	0.71	4.22535	0.0231616	0.343352	TRUE
UBERON:2000887	floor plate neural rod	5	3	0.71	4.22535	0.0231616	0.343352	TRUE
UBERON:0003084	heart primordium	95	21	13.56	1.54867	0.0250087	0.364098	FALSE
UBERON:0010536	nephron progenitor	17	6	2.43	2.46914	0.0253708	0.364098	FALSE
UBERON:2000248	magnocellular preoptic nucleus	17	6	2.43	2.46914	0.0253708	0.364098	TRUE
UBERON:0007383	enveloping layer of ectoderm	178	35	25.4	1.37795	0.028175	0.400053	FALSE
UBERON:0005377	olfactory bulb glomerular layer	9	4	1.28	3.125	0.0286392	0.400053	TRUE
UBERON:0002120	pronephros	752	127	107.31	1.18349	0.0287659	0.400053	FALSE
UBERON:0003107	Meckel's cartilage	27	8	3.85	2.07792	0.0303405	0.413428	FALSE
UBERON:2000426	rostral parvocellular preoptic nucleus	27	8	3.85	2.07792	0.0303405	0.413428	TRUE
UBERON:0002143	dorsal tegmental nucleus	14	5	2	2.5	0.0385561	0.514972	TRUE
UBERON:2000459	ventromedial thalamic nucleus	14	5	2	2.5	0.0385561	0.514972	TRUE
UBERON:0004753	scapulocoracoid	6	3	0.86	3.48837	0.041454	0.542926	FALSE
UBERON:2000364	hypural	6	3	0.86	3.48837	0.041454	0.542926	FALSE
ZFA:0005491	optic furrow (Danio)	10	4	1.43	2.7972	0.0424477	0.550595	TRUE
UBERON:2000599	torus semicircularis	30	11	4.28	2.57009	0.044686	0.574109	TRUE
UBERON:0000383	musculature of body	1156	196	164.97	1.18809	0.0477391	0.607548	FALSE
UBERON:0001697	orbital region	15	5	2.14	2.33645	0.0512361	0.63999	FALSE
UBERON:0009614	hindbrain neural plate	162	31	23.12	1.34083	0.0512372	0.63999	TRUE
UBERON:0005496	neural tube lateral wall	269	65	38.39	1.69315	0.0532566	0.659112	TRUE
UBERON:4000167	caudal fin skeleton	26	9	3.71	2.42588	0.0543196	0.660317	FALSE
UBERON:0000925	endoderm	272	50	38.82	1.288	0.054333	0.660317	FALSE
UBERON:0003854	spinal cord neural plate	11	4	1.57	2.54777	0.0593644	0.712556	TRUE
UBERON:0011814	non-neurogenic ectodermal placode	69	15	9.85	1.52284	0.0596878	0.712556	FALSE
UBERON:0002432	pars intermedia of adenohypophysis	7	3	1	3	0.0649831	0.768288	TRUE
UBERON:0011164	neurocranium bone	21	7	3	2.33333	0.065837	0.768288	FALSE
UBERON:2000630	caudal parvocellular preoptic nucleus	16	5	2.28	2.19298	0.0660648	0.768288	TRUE
UBERON:0001997	olfactory epithelium	65	14	9.28	1.50862	0.0718092	0.827954	TRUE
UBERON:2007023	posterior neural keel	125	24	17.84	1.34529	0.076386	0.87326	TRUE
UBERON:0011362	cranial blood vasculature	12	4	1.71	2.33918	0.0793115	0.899086	FALSE
UBERON:0003922	pancreatic epithelial bud	120	23	17.12	1.34346	0.0827085	0.925577	FALSE
UBERON:0004784	heart ventricle wall	17	5	2.43	2.05761	0.0830206	0.925577	FALSE
UBERON:0002517	basicranium	33	9	4.71	1.91083	0.0931289	1	FALSE
UBERON:0011779	nerve of head region	28	7	4	1.75	0.0935064	1	TRUE
UBERON:2000707	ventral zone	39	9	5.57	1.6158	0.0942099	1	TRUE
UBERON:2001378	axial hypoblast	116	22	16.55	1.32931	0.096384	1	FALSE
CL:0002319	neural cell	45	19	6.42	2.9595	0.0986493	1	TRUE
UBERON:2007015	posterior presumptive neural plate	377	85	53.8	1.57993	0.0993105	1	TRUE
UBERON:0009663	telencephalic nucleus	18	5	2.57	1.94553	0.102036	1	TRUE
UBERON:0007283	presumptive shield	13	4	1.86	2.15054	0.102119	1	FALSE
UBERON:0014912	thalamic eminence	13	4	1.86	2.15054	0.102119	1	TRUE
UBERON:0002081	cardiac atrium	63	13	8.99	1.44605	0.10577	1	FALSE
UBERON:0006071	caudal region	295	55	42.1	1.30641	0.107687	1	FALSE
UBERON:0005721	pronephric mesoderm	46	10	6.56	1.52439	0.110849	1	FALSE
UBERON:0000077	mixed endoderm/mesoderm-derived structure	263	46	37.53	1.22569	0.112371	1	FALSE
UBERON:0015212	lateral structure	3543	663	505.6	1.31131	0.11265	1	FALSE
UBERON:0007271	appendage musculature	573	92	81.77	1.12511	0.116203	1	FALSE
UBERON:2000040	median fin fold	132	24	18.84	1.27389	0.122941	1	FALSE
UBERON:2000182	central caudal thalamic nucleus	19	5	2.71	1.84502	0.123001	1	TRUE
UBERON:0003097	dorsal fin	30	7	4.28	1.63551	0.125409	1	FALSE
UBERON:0002108	small intestine	9	3	1.28	2.34375	0.125526	1	FALSE
UBERON:0003309	floor plate of diencephalon	9	3	1.28	2.34375	0.125526	1	TRUE
UBERON:0003061	blood island	59	12	8.42	1.42518	0.126936	1	FALSE
UBERON:0001042	chordate pharynx	996	156	142.13	1.09759	0.133491	1	FALSE
UBERON:0007811	craniocervical region	3861	697	550.98	1.26502	0.135778	1	FALSE
UBERON:0010134	secretory circumventricular organ	478	126	68.21	1.84724	0.137498	1	TRUE
UBERON:0002424	oral epithelium	20	5	2.85	1.75439	0.145774	1	FALSE
UBERON:0005723	floor plate spinal cord region	20	5	2.85	1.75439	0.145774	1	TRUE
UBERON:2007035	spinal cord neural rod	20	5	2.85	1.75439	0.145774	1	TRUE
UBERON:0007503	epithelial vesicle	1209	232	172.53	1.34469	0.147729	1	FALSE
UBERON:0002788	anterior nuclear group	5	2	0.71	2.8169	0.151467	1	TRUE
UBERON:0005410	cartilaginous otic capsule	5	2	0.71	2.8169	0.151467	1	TRUE
UBERON:2000542	medial column	5	2	0.71	2.8169	0.151467	1	TRUE
ZFA:0005738	intestinal bulb primordium (Danio)	5	2	0.71	2.8169	0.151467	1	FALSE
UBERON:0003102	surface structure	1803	315	257.3	1.22425	0.152831	1	FALSE
UBERON:0007475	matrix-based tissue	45	11	6.42	1.7134	0.16033	1	FALSE
UBERON:0006846	surface groove	19	7	2.71	2.58303	0.160409	1	FALSE
UBERON:2001340	nucleus of the tract of the postoptic commissure	10	3	1.43	2.0979	0.16113	1	TRUE
UBERON:2007013	preplacodal ectoderm	10	3	1.43	2.0979	0.16113	1	FALSE
UBERON:0004356	apical ectodermal ridge	62	12	8.85	1.35593	0.165687	1	FALSE
UBERON:0011085	palatoquadrate arch	56	11	7.99	1.37672	0.166735	1	FALSE
UBERON:0001707	nasal cavity	21	5	3	1.66667	0.170184	1	TRUE
UBERON:0001862	vestibular labyrinth	37	8	5.28	1.51515	0.177775	1	TRUE
UBERON:0005362	vagus X ganglion	27	6	3.85	1.55844	0.178028	1	TRUE
UBERON:0001637	artery	243	48	34.68	1.38408	0.178658	1	FALSE
UBERON:0002533	post-anal tail bud	636	99	90.76	1.09079	0.181166	1	FALSE
UBERON:0001017	central nervous system	3623	673	517.02	1.30169	0.182386	1	TRUE
UBERON:0002199	integument	565	117	80.63	1.45107	0.182655	1	FALSE
UBERON:0000935	anterior commissure	16	4	2.28	1.75439	0.185035	1	TRUE
UBERON:0002538	hatching gland	231	38	32.96	1.15291	0.19227	1	FALSE
UBERON:0005423	developing anatomical structure	4615	819	658.58	1.24358	0.204939	1	FALSE
UBERON:0002043	dorsal raphe nucleus	6	2	0.86	2.32558	0.206474	1	TRUE
UBERON:0010931	intermandibularis	6	2	0.86	2.32558	0.206474	1	FALSE
UBERON:2000712	I-YSL	6	2	0.86	2.32558	0.206474	1	FALSE
UBERON:2001522	hypobranchial cartilage	6	2	0.86	2.32558	0.206474	1	FALSE
UBERON:0006984	anatomical surface	3389	565	483.63	1.16825	0.211838	1	FALSE
UBERON:0008814	pharyngeal arch system	1315	215	187.66	1.14569	0.223191	1	FALSE
UBERON:0005911	endo-epithelium	344	63	49.09	1.28336	0.226186	1	FALSE
UBERON:0002050	embryonic structure	4135	719	590.09	1.21846	0.226246	1	FALSE
UBERON:0004710	pectoral appendage	1207	215	172.25	1.24819	0.228053	1	FALSE
UBERON:0016888	transitional anatomical structure	1208	232	172.39	1.34579	0.229175	1	FALSE
UBERON:0005103	mesonephric epithelium	670	112	95.61	1.17143	0.239125	1	FALSE
UBERON:2000096	cardinal system	112	19	15.98	1.18899	0.241677	1	FALSE
UBERON:0002534	paired fin	1207	215	172.25	1.24819	0.243568	1	FALSE
UBERON:0009955	neurogenic placode	822	157	117.3	1.33845	0.244279	1	FALSE
UBERON:0003060	pronephric duct	663	111	94.61	1.17324	0.244449	1	FALSE
UBERON:0005085	ectodermal placode	875	167	124.87	1.33739	0.246362	1	FALSE
UBERON:0002346	neurectoderm	678	143	96.75	1.47804	0.260323	1	TRUE
UBERON:0005174	dorsal region element	1085	233	154.84	1.50478	0.261057	1	FALSE
UBERON:0009201	nephric duct	664	111	94.76	1.17138	0.262277	1	FALSE
UBERON:0002203	vasculature of eye	13	3	1.86	1.6129	0.263028	1	TRUE
UBERON:0004740	basibranchial bone	7	2	1	2	0.263071	1	FALSE
UBERON:0006320	inferior oblique extraocular muscle	7	2	1	2	0.263071	1	TRUE
UBERON:2001053	future internal carotid artery	7	2	1	2	0.263071	1	FALSE
ZFA:0005463	oral ectoderm (Danio)	7	2	1	2	0.263071	1	FALSE
UBERON:0004247	bone of dorsum	9	4	1.28	3.125	0.264693	1	FALSE
UBERON:2007046	midbrain hindbrain boundary neural rod	37	7	5.28	1.32576	0.270378	1	TRUE
UBERON:0002037	cerebellum	403	94	57.51	1.6345	0.271589	1	TRUE
UBERON:2007029	hindbrain neural keel	113	22	16.13	1.36392	0.273161	1	TRUE
UBERON:0012360	bone of jaw	36	7	5.14	1.36187	0.275562	1	FALSE
UBERON:2001073	axial vasculature	235	44	33.54	1.31187	0.279265	1	FALSE
UBERON:0011156	facial skeleton	75	18	10.7	1.68224	0.279856	1	FALSE
UBERON:2000293	synencephalon	25	5	3.57	1.40056	0.280214	1	TRUE
UBERON:0003928	digestive system duct	13	3	1.86	1.6129	0.280436	1	FALSE
UBERON:0007286	presumptive floor plate	13	3	1.86	1.6129	0.280436	1	TRUE
UBERON:2001516	ceratobranchial cartilage	13	3	1.86	1.6129	0.280436	1	FALSE
UBERON:0000965	lens of camera-type eye	395	70	56.37	1.2418	0.281281	1	TRUE
UBERON:0010230	eyeball of camera-type eye	1802	365	257.15	1.41941	0.281589	1	TRUE
UBERON:0005726	chemosensory system	760	155	108.46	1.4291	0.281908	1	TRUE
UBERON:0005068	neural rod	343	64	48.95	1.30746	0.293738	1	TRUE
UBERON:2000033	intermediate cell mass of mesoderm	248	41	35.39	1.15852	0.293963	1	FALSE
UBERON:0010135	sensory circumventricular organ	469	124	66.93	1.85268	0.299727	1	TRUE
UBERON:0003921	pancreas primordium	147	28	20.98	1.3346	0.304443	1	FALSE
UBERON:0003714	neural tissue	948	233	135.28	1.72235	0.313805	1	TRUE
UBERON:0004814	upper respiratory tract epithelium	146	27	20.83	1.29621	0.315443	1	FALSE
UBERON:0003894	liver primordium	20	4	2.85	1.40351	0.316974	1	FALSE
UBERON:0009615	midbrain hindbrain boundary neural plate	20	4	2.85	1.40351	0.316974	1	TRUE
UBERON:0004741	cleithrum	71	17	10.13	1.67818	0.317641	1	FALSE
UBERON:0005805	dorsal aorta	123	26	17.55	1.48148	0.318856	1	FALSE
UBERON:0011242	ethmoid cartilage	28	7	4	1.75	0.318958	1	FALSE
UBERON:0002110	gall bladder	8	2	1.14	1.75439	0.319684	1	FALSE
UBERON:0005420	pelvic appendage bud	8	2	1.14	1.75439	0.319684	1	FALSE
ZFA:0006000	intermediate hypothalamus (Danio)	8	2	1.14	1.75439	0.319684	1	TRUE
UBERON:0003082	myotome	735	135	104.89	1.28706	0.322583	1	FALSE
UBERON:0007812	post-anal tail	294	55	41.96	1.31077	0.322779	1	FALSE
UBERON:0001074	pericardial cavity	380	72	54.23	1.32768	0.32731	1	FALSE
UBERON:0007100	primary circulatory organ	379	72	54.09	1.33111	0.329216	1	FALSE
UBERON:0007304	appendage vasculature	121	21	17.27	1.21598	0.329245	1	FALSE
UBERON:0000153	anterior region of body	3910	711	557.98	1.27424	0.331246	1	FALSE
UBERON:0003067	dorsolateral placode	561	113	80.06	1.41144	0.33265	1	FALSE
UBERON:0004288	skeleton	802	130	114.45	1.13587	0.343456	1	FALSE
UBERON:0003052	midbrain-hindbrain boundary	331	78	47.24	1.65114	0.34941	1	TRUE
UBERON:0013765	digestive system element	1108	169	158.12	1.06881	0.355606	1	FALSE
UBERON:0000076	external ectoderm	412	80	58.79	1.36078	0.356596	1	FALSE
UBERON:0000089	hypoblast (generic)	184	32	26.26	1.21858	0.357471	1	FALSE
UBERON:0002415	tail	294	55	41.96	1.31077	0.358198	1	FALSE
UBERON:0004122	genitourinary system	106	20	15.13	1.32188	0.361954	1	FALSE
UBERON:2007059	neurogenic field	15	3	2.14	1.40187	0.363845	1	FALSE
UBERON:2007045	midbrain hindbrain boundary neural keel	41	7	5.85	1.19658	0.367416	1	TRUE
UBERON:0008193	pneumatized bone	34	8	4.85	1.64948	0.368482	1	FALSE
UBERON:4000163	anal fin	14	4	2	2	0.369625	1	FALSE
UBERON:0005412	optic fissure	10	3	1.43	2.0979	0.369726	1	FALSE
UBERON:2000058	polster	346	57	49.38	1.15431	0.371229	1	FALSE
UBERON:0010741	bone of pectoral complex	73	18	10.42	1.72745	0.372583	1	FALSE
UBERON:0004341	primitive streak	77	17	10.99	1.54686	0.373172	1	FALSE
UBERON:0005388	photoreceptor array	1547	325	220.76	1.47219	0.3789	1	TRUE
UBERON:0004582	venous system	259	50	36.96	1.35281	0.378981	1	FALSE
UBERON:0002268	main olfactory organ	551	109	78.63	1.38624	0.379617	1	TRUE
UBERON:0010708	pectoral complex	1207	215	172.25	1.24819	0.381354	1	FALSE
UBERON:0006562	pharynx	996	156	142.13	1.09759	0.381717	1	FALSE
UBERON:0002416	integumental system	1803	315	257.3	1.22425	0.382749	1	FALSE
UBERON:0005886	post-hyoid pharyngeal arch skeleton	646	98	92.19	1.06302	0.383579	1	FALSE
UBERON:0002200	vasculature of head	64	11	9.13	1.20482	0.383625	1	FALSE
UBERON:0007798	vascular system	494	92	70.5	1.30496	0.390374	1	FALSE
UBERON:0003902	retinal neural layer	633	177	90.33	1.95948	0.391495	1	TRUE
UBERON:0005902	occipital region	762	133	108.74	1.2231	0.401031	1	FALSE
UBERON:0000083	mesonephric tubule	670	112	95.61	1.17143	0.403789	1	FALSE
UBERON:0005389	transparent eye structure	395	70	56.37	1.2418	0.406469	1	TRUE
UBERON:0005253	head mesenchyme	172	26	24.55	1.05906	0.407452	1	FALSE
UBERON:0001774	skeletal muscle of trunk	750	136	107.03	1.27067	0.408545	1	FALSE
UBERON:0004111	anatomical conduit	3364	561	480.06	1.1686	0.41276	1	FALSE
UBERON:0000349	limbic system	329	82	46.95	1.74654	0.414367	1	TRUE
UBERON:0005256	trunk mesenchyme	517	81	73.78	1.09786	0.416446	1	FALSE
UBERON:0010323	cranial skeletal system	1354	219	193.22	1.13342	0.42357	1	FALSE
UBERON:0006935	crista ampullaris neuroepithelium	10	2	1.43	1.3986	0.428665	1	TRUE
UBERON:2000309	E-YSL	10	2	1.43	1.3986	0.428665	1	FALSE
UBERON:0000025	tube	3319	553	473.64	1.16755	0.432556	1	FALSE
UBERON:2007042	spinal cord neural tube	87	20	12.42	1.61031	0.441919	1	TRUE
UBERON:0005178	thoracic cavity element	414	78	59.08	1.32024	0.442574	1	FALSE
UBERON:0007499	epithelial sac	120	23	17.12	1.34346	0.442793	1	FALSE
UBERON:0003112	olfactory region	57	14	8.13	1.72202	0.442816	1	FALSE
UBERON:2000004	anterior axial hypoblast	108	19	15.41	1.23297	0.443982	1	FALSE
UBERON:0002100	trunk	2643	423	377.17	1.12151	0.444892	1	FALSE
UBERON:0011152	dorsal hyoid arch skeleton	38	6	5.42	1.10701	0.454179	1	FALSE
UBERON:0006553	renal duct	669	111	95.47	1.16267	0.455246	1	FALSE
UBERON:0003898	skeletal muscle tissue of trunk	101	29	14.41	2.01249	0.456053	1	FALSE
UBERON:0003934	mesenchyme pectoral fin	47	15	6.71	2.23547	0.457778	1	FALSE
UBERON:0003057	chordal neural plate	171	32	24.4	1.31148	0.458024	1	TRUE
UBERON:0011609	ceratohyal element	43	13	6.14	2.11726	0.458164	1	FALSE
UBERON:2000318	brainstem and spinal white matter	26	9	3.71	2.42588	0.458591	1	TRUE
UBERON:0003110	otic region	21	8	3	2.66667	0.458669	1	FALSE
UBERON:0008404	proximale tubular epithelium	26	7	3.71	1.88679	0.45913	1	FALSE
UBERON:0016879	future central nervous system	1863	347	265.86	1.3052	0.459154	1	TRUE
UBERON:0011241	ethmoid region	28	7	4	1.75	0.459207	1	FALSE
UBERON:0003923	dorsal pancreatic bud	18	5	2.57	1.94553	0.459361	1	FALSE
UBERON:0001287	proximal convoluted tubule	14	4	2	2	0.459477	1	FALSE
UBERON:0003350	epithelium of mucosa	116	23	16.55	1.38973	0.461403	1	FALSE
UBERON:0001895	metencephalon	431	103	61.51	1.67452	0.462016	1	TRUE
UBERON:0009581	midbrain mantle layer	266	63	37.96	1.65964	0.469015	1	TRUE
UBERON:0003920	venous blood vessel	259	50	36.96	1.35281	0.474212	1	FALSE
UBERON:0008229	craniocervical region musculature	135	23	19.27	1.19357	0.483065	1	FALSE
UBERON:0010204	tail vasculature	120	20	17.12	1.16822	0.483527	1	FALSE
UBERON:0005305	thyroid follicle	18	3	2.57	1.16732	0.484829	1	FALSE
UBERON:0010912	subdivision of skeleton	801	129	114.31	1.12851	0.48691	1	FALSE
UBERON:0000924	ectoderm	2095	396	298.97	1.32455	0.487572	1	FALSE
UBERON:0003831	respiratory system muscle	47	8	6.71	1.19225	0.488209	1	FALSE
UBERON:0003059	presomitic mesoderm	356	54	50.8	1.06299	0.489525	1	FALSE
UBERON:0001041	foregut	1315	215	187.66	1.14569	0.491399	1	FALSE
UBERON:0002259	corpora quadrigemina	990	152	141.28	1.07588	0.494473	1	TRUE
UBERON:0000922	embryo	4135	719	590.09	1.21846	0.499386	1	FALSE
UBERON:0005409	gastrointestinal system	398	59	56.8	1.03873	0.501645	1	FALSE
UBERON:0016880	future nervous system	1863	347	265.86	1.3052	0.506739	1	TRUE
UBERON:0001434	skeletal system	1385	230	197.65	1.16367	0.511428	1	FALSE
UBERON:0002240	spinal cord	1078	231	153.84	1.50156	0.511529	1	TRUE
UBERON:0001003	skin epidermis	357	70	50.95	1.3739	0.512229	1	FALSE
UBERON:0006603	presumptive mesoderm	40	6	5.71	1.05079	0.515773	1	FALSE
UBERON:0010285	midbrain basal plate	266	63	37.96	1.65964	0.516701	1	TRUE
UBERON:0001048	primordium	2645	488	377.46	1.29285	0.51699	1	FALSE
UBERON:0001049	neural tube	1541	284	219.91	1.29144	0.517871	1	TRUE
UBERON:0011158	primary subdivision of skull	115	24	16.41	1.46252	0.518757	1	FALSE
UBERON:0002406	pericardial sac	380	72	54.23	1.32768	0.519851	1	FALSE
UBERON:0000970	eye	2161	413	308.39	1.33921	0.520034	1	TRUE
UBERON:0000467	anatomical system	5609	972	800.43	1.21435	0.523295	1	FALSE
UBERON:2001157	posterior lateral line primordium	68	14	9.7	1.4433	0.525971	1	TRUE
UBERON:0000160	intestine	398	59	56.8	1.03873	0.526147	1	FALSE
UBERON:0000078	mixed ectoderm/mesoderm/endoderm-derived structure	95	16	13.56	1.17994	0.526772	1	FALSE
UBERON:2000241	midline column	22	4	3.14	1.27389	0.52746	1	TRUE
UBERON:0007277	presumptive hindbrain	375	84	53.51	1.5698	0.527904	1	TRUE
UBERON:0005366	olfactory lobe	134	40	19.12	2.09205	0.530976	1	TRUE
AEO:0000217	migrating developing tissue	750	136	107.03	1.27067	0.531053	1	FALSE
UBERON:0010188	protuberance	1352	221	192.94	1.14543	0.533361	1	FALSE
GO:0005575	cellular_component	209	39	29.83	1.30741	0.534392	1	FALSE
UBERON:0015787	upper respiratory conduit	101	21	14.41	1.45732	0.535176	1	FALSE
UBERON:0002104	visual system	2297	442	327.79	1.34842	0.535597	1	TRUE
UBERON:4400005	fin ray	15	4	2.14	1.86916	0.536555	1	FALSE
UBERON:0005322	mesonephric nephron	46	8	6.56	1.21951	0.536676	1	FALSE
UBERON:2001302	vagal ganglion 1	18	4	2.57	1.55642	0.536678	1	TRUE
UBERON:0004752	palatoquadrate cartilage	26	5	3.71	1.34771	0.536718	1	FALSE
UBERON:2000168	anterior macula	21	4	3	1.33333	0.536801	1	TRUE
UBERON:0001155	colon	5	1	0.71	1.40845	0.537007	1	FALSE
UBERON:0001603	lateral rectus extra-ocular muscle	5	1	0.71	1.40845	0.537007	1	TRUE
UBERON:0006322	inferior rectus extraocular muscle	5	1	0.71	1.40845	0.537007	1	TRUE
UBERON:0004088	ocular region	2161	413	308.39	1.33921	0.53816	1	FALSE
UBERON:0001945	superior colliculus	990	152	141.28	1.07588	0.539573	1	TRUE
UBERON:0005291	embryonic tissue	3463	617	494.19	1.24851	0.54092	1	FALSE
UBERON:0011150	pharyngeal arch derived gill	816	122	116.45	1.04766	0.542089	1	FALSE
UBERON:0011137	axial skeletal system	1360	220	194.08	1.13355	0.542398	1	FALSE
UBERON:0001708	jaw skeleton	138	23	19.69	1.16811	0.543062	1	FALSE
UBERON:0008897	fin	1388	242	198.07	1.22179	0.543692	1	FALSE
UBERON:0003063	prechordal plate	386	66	55.08	1.19826	0.54382	1	FALSE
UBERON:0008816	embryonic head	1311	215	187.09	1.14918	0.549367	1	FALSE
UBERON:0001890	forebrain	1935	392	276.13	1.41962	0.549697	1	TRUE
UBERON:0007524	dense mesenchyme tissue	652	102	93.04	1.0963	0.553751	1	FALSE
UBERON:0004749	blastodisc	64	11	9.13	1.20482	0.558094	1	FALSE
UBERON:0003258	endoderm of foregut	82	13	11.7	1.11111	0.558403	1	FALSE
UBERON:0002376	cranial muscle	64	10	9.13	1.09529	0.560321	1	FALSE
UBERON:0008895	splanchnocranium	769	115	109.74	1.04793	0.569039	1	FALSE
UBERON:0000047	simple eye	2161	413	308.39	1.33921	0.569526	1	TRUE
UBERON:0011597	bone of upper jaw	31	6	4.42	1.35747	0.57204	1	FALSE
UBERON:0004253	skin muscle	47	8	6.71	1.19225	0.572163	1	FALSE
UBERON:0003128	cranium	813	144	116.02	1.24117	0.576842	1	FALSE
UBERON:0007301	appendage blood vessel	86	14	12.27	1.14099	0.579971	1	FALSE
UBERON:0004716	conceptus	4135	719	590.09	1.21846	0.580244	1	FALSE
UBERON:0001700	geniculate ganglion	28	4	4	1	0.581062	1	TRUE
UBERON:0002020	gray matter	473	120	67.5	1.77778	0.586547	1	TRUE
UBERON:0007497	developing epithelial placode	2419	442	345.2	1.28042	0.590882	1	FALSE
UBERON:0002107	liver	670	94	95.61	0.983161	0.591349	1	FALSE
UBERON:0004185	endodermal part of digestive tract	1304	193	186.09	1.03713	0.594099	1	FALSE
UBERON:0007376	outer epithelium	357	70	50.95	1.3739	0.597274	1	FALSE
UBERON:0005181	thoracic segment organ	414	78	59.08	1.32024	0.597279	1	FALSE
UBERON:0015228	circulatory organ	379	72	54.09	1.33111	0.597615	1	FALSE
UBERON:0004120	mesoderm-derived structure	3597	602	513.31	1.17278	0.598675	1	FALSE
UBERON:0012274	columnar epithelium	2483	453	354.34	1.27843	0.598883	1	FALSE
UBERON:0003338	ganglion of peripheral nervous system	154	35	21.98	1.59236	0.599231	1	TRUE
UBERON:0000062	organ	5131	903	732.22	1.23324	0.599316	1	FALSE
UBERON:0003544	brain white matter	89	25	12.7	1.9685	0.599475	1	TRUE
UBERON:0002966	regional part of midbrain tectum	1000	157	142.71	1.10013	0.601172	1	TRUE
UBERON:0001710	lower jaw region	56	12	7.99	1.50188	0.601964	1	FALSE
UBERON:0000026	appendage	1470	257	209.78	1.22509	0.602098	1	FALSE
UBERON:0007390	pectoral appendage cartilage tissue	42	9	5.99	1.5025	0.602264	1	FALSE
UBERON:2000634	caudal zone of median tuberal portion of hypothalamus	34	7	4.85	1.4433	0.602519	1	TRUE
UBERON:0004121	ectoderm-derived structure	4757	860	678.85	1.26685	0.602712	1	FALSE
UBERON:0003351	pharyngeal epithelium	98	15	13.99	1.07219	0.602855	1	FALSE
UBERON:0000328	gut wall	34	5	4.85	1.03093	0.603113	1	FALSE
UBERON:0002360	meninx	6	1	0.86	1.16279	0.603114	1	TRUE
UBERON:0006321	superior oblique extraocular muscle	6	1	0.86	1.16279	0.603114	1	TRUE
UBERON:0009611	midbrain neural plate	6	1	0.86	1.16279	0.603114	1	TRUE
UBERON:0011823	dense connective tissue	6	1	0.86	1.16279	0.603114	1	FALSE
UBERON:0008907	dermal bone	118	25	16.84	1.48456	0.604772	1	FALSE
UBERON:0012275	meso-epithelium	2185	392	311.81	1.25718	0.605971	1	FALSE
UBERON:0005358	ventricle of nervous system	94	19	13.41	1.41685	0.606419	1	TRUE
UBERON:0008896	post-hyoid pharyngeal arch	779	119	111.17	1.07043	0.61071	1	FALSE
UBERON:0002365	exocrine gland	688	98	98.18	0.998167	0.610867	1	FALSE
UBERON:0000485	columnar epithelium	2483	453	354.34	1.27843	0.611795	1	FALSE
UBERON:2000084	yolk	76	11	10.85	1.01382	0.614354	1	FALSE
UBERON:2007036	hindbrain neural rod	27	4	3.85	1.03896	0.614357	1	TRUE
UBERON:0006964	pars distalis of adenohypophysis	14	2	2	1	0.61442	1	TRUE
UBERON:2000440	superior raphe nucleus	14	2	2	1	0.61442	1	TRUE
UBERON:0003104	mesenchyme	898	148	128.15	1.1549	0.618934	1	FALSE
UBERON:0006240	future forebrain	147	26	20.98	1.23928	0.620242	1	TRUE
UBERON:0000947	aorta	141	28	20.12	1.39165	0.622012	1	FALSE
UBERON:0000064	organ part	3544	652	505.75	1.28917	0.623857	1	FALSE
UBERON:0005177	trunk region element	2213	359	315.81	1.13676	0.62517	1	FALSE
UBERON:0000923	germ layer	2778	498	396.43	1.25621	0.634021	1	FALSE
UBERON:0002165	endocardium	30	4	4.28	0.934579	0.637741	1	FALSE
UBERON:0001456	face	2524	467	360.19	1.29654	0.643906	1	FALSE
UBERON:0002535	gill	816	122	116.45	1.04766	0.645583	1	FALSE
CL:0000000	cell	209	39	29.83	1.30741	0.648858	1	FALSE
UBERON:0001032	sensory system	2989	555	426.55	1.30114	0.649192	1	TRUE
UBERON:0002049	vasculature	494	92	70.5	1.30496	0.649907	1	FALSE
UBERON:0009145	pharyngeal region of foregut	1315	215	187.66	1.14569	0.650303	1	FALSE
UBERON:0015833	foregut epithelium	82	13	11.7	1.11111	0.652347	1	FALSE
UBERON:0004086	brain ventricle	55	9	7.85	1.1465	0.652411	1	TRUE
UBERON:0002423	hepatobiliary system	676	95	96.47	0.984762	0.652549	1	FALSE
UBERON:0011595	jaw region	138	23	19.69	1.16811	0.655367	1	FALSE
UBERON:0000122	neuron projection bundle	100	26	14.27	1.822	0.65627	1	TRUE
UBERON:0004022	embryonic neuroepithelium	82	16	11.7	1.36752	0.658506	1	TRUE
UBERON:0003278	skeleton of lower jaw	56	12	7.99	1.50188	0.658595	1	FALSE
UBERON:0005425	presumptive neural retina	123	21	17.55	1.19658	0.658756	1	FALSE
UBERON:0000016	endocrine pancreas	24	6	3.42	1.75439	0.659025	1	FALSE
UBERON:0002518	otolith organ	32	6	4.57	1.31291	0.659363	1	TRUE
UBERON:0002087	atrioventricular canal	28	5	4	1.25	0.659491	1	FALSE
UBERON:0001043	esophagus	29	5	4.14	1.20773	0.659533	1	FALSE
UBERON:2000250	opercle	27	4	3.85	1.03896	0.659745	1	FALSE
UBERON:2001269	regenerating fin/limb	13	2	1.86	1.07527	0.659745	1	FALSE
CL:0000066	epithelial cell	7	1	1	1	0.659788	1	FALSE
UBERON:0001769	iris	7	1	1	1	0.659788	1	TRUE
UBERON:0000020	sense organ	2707	503	386.3	1.3021	0.66027	1	TRUE
UBERON:0000019	camera-type eye	2161	413	308.39	1.33921	0.661161	1	TRUE
UBERON:0001007	digestive system	2274	352	324.51	1.08471	0.662058	1	FALSE
UBERON:0000490	unilaminar epithelium	2677	486	382.02	1.27218	0.668242	1	FALSE
UBERON:0000033	head	3815	686	544.42	1.26006	0.67118	1	FALSE
UBERON:0001557	upper respiratory tract	1377	227	196.5	1.15522	0.672949	1	FALSE
UBERON:0001801	anterior segment of eyeball	410	73	58.51	1.24765	0.681828	1	TRUE
UBERON:0001137	dorsum	1103	234	157.4	1.48666	0.682257	1	FALSE
UBERON:0011159	primary subdivision of cranial skeletal system	801	121	114.31	1.05853	0.684117	1	FALSE
UBERON:2000088	YSL	510	71	72.78	0.975543	0.684957	1	FALSE
UBERON:4000162	median fin	80	16	11.42	1.40105	0.686306	1	FALSE
UBERON:2001280	branchiostegal ray 3	16	2	2.28	0.877193	0.688379	1	FALSE
UBERON:0001009	circulatory system	1044	182	148.98	1.22164	0.690336	1	FALSE
UBERON:0004734	gastrula	601	123	85.77	1.43407	0.696623	1	FALSE
UBERON:0000065	respiratory tract	1377	227	196.5	1.15522	0.697845	1	FALSE
UBERON:0001630	muscle organ	834	148	119.02	1.24349	0.699007	1	FALSE
UBERON:0001690	ear	502	99	71.64	1.38191	0.699864	1	TRUE
UBERON:0006925	digestive gland	670	94	95.61	0.983161	0.701383	1	FALSE
UBERON:0001008	renal system	804	135	114.73	1.17668	0.701865	1	FALSE
UBERON:0000058	duct	685	114	97.75	1.16624	0.703229	1	FALSE
UBERON:0002314	midbrain tectum	1000	157	142.71	1.10013	0.703682	1	TRUE
UBERON:0000080	mesonephros	722	119	103.03	1.155	0.704342	1	FALSE
UBERON:0010371	ecto-epithelium	2742	502	391.3	1.2829	0.70494	1	FALSE
UBERON:0000479	tissue	4751	866	677.99	1.2773	0.705382	1	FALSE
UBERON:0004750	blastoderm	498	82	71.07	1.15379	0.705695	1	FALSE
UBERON:0001703	neurocranium	78	20	11.13	1.79695	0.705734	1	FALSE
UBERON:0001444	subdivision of head	2524	467	360.19	1.29654	0.70613	1	FALSE
UBERON:0010499	pseudostratified ciliated columnar epithelium	65	14	9.28	1.50862	0.706953	1	FALSE
UBERON:0000126	cranial nerve nucleus	32	8	4.57	1.75055	0.707334	1	TRUE
UBERON:0003058	hypochord	125	21	17.84	1.17713	0.707405	1	FALSE
UBERON:0007097	chordo neural hinge	41	7	5.85	1.19658	0.707999	1	FALSE
UBERON:0004908	upper digestive tract	29	5	4.14	1.20773	0.708083	1	FALSE
UBERON:2001286	caudal vein plexus	33	5	4.71	1.06157	0.708249	1	FALSE
UBERON:2002200	hypobranchial muscle	16	2	2.28	0.877193	0.708415	1	FALSE
UBERON:0004921	subdivision of digestive tract	1752	270	250.02	1.07991	0.710405	1	FALSE
UBERON:0002368	endocrine gland	1236	230	176.38	1.304	0.711546	1	FALSE
UBERON:0005090	muscle structure	834	148	119.02	1.24349	0.722493	1	FALSE
UBERON:0000466	immaterial anatomical entity	3582	595	511.17	1.164	0.722644	1	FALSE
UBERON:0002330	exocrine system	700	98	99.89	0.981079	0.72602	1	FALSE
CL:0000353	blastoderm cell	104	13	14.84	0.876011	0.728047	1	FALSE
UBERON:0003075	neural plate	710	112	101.32	1.10541	0.735738	1	TRUE
CL:0002321	embryonic cell	105	13	14.98	0.867824	0.735856	1	FALSE
UBERON:0005057	immune organ	1286	193	183.52	1.05166	0.736192	1	FALSE
UBERON:0002405	immune system	1292	193	184.38	1.04675	0.736682	1	FALSE
UBERON:0001015	musculature	1156	196	164.97	1.18809	0.739903	1	FALSE
UBERON:0003129	skull	839	148	119.73	1.23611	0.741153	1	FALSE
UBERON:0002531	paired fin bud	335	64	47.81	1.33863	0.742472	1	FALSE
UBERON:0001800	sensory ganglion	176	46	25.12	1.83121	0.743942	1	TRUE
UBERON:0014892	skeletal muscle organ	791	138	112.88	1.22254	0.748604	1	FALSE
UBERON:2007030	posterior neural rod	48	9	6.85	1.31387	0.749343	1	TRUE
UBERON:2000488	ceratobranchial bone	27	4	3.85	1.03896	0.749905	1	FALSE
UBERON:2007051	ventral interhyoideus	9	1	1.28	0.78125	0.750026	1	FALSE
UBERON:0000463	non-tissue substance	167	20	23.83	0.839278	0.751035	1	FALSE
UBERON:0000119	cell layer	3736	672	533.15	1.26043	0.751909	1	FALSE
UBERON:0013701	main body axis	4731	825	675.14	1.22197	0.755157	1	FALSE
UBERON:0000465	material anatomical entity	7606	1170	1085.42	1.07792	0.756607	1	FALSE
UBERON:0003056	pre-chordal neural plate	127	28	18.12	1.54525	0.757047	1	TRUE
UBERON:0003914	epithelial tube	2363	414	337.21	1.22772	0.759274	1	FALSE
UBERON:0002390	hematopoietic system	399	59	56.94	1.03618	0.759604	1	FALSE
UBERON:0002082	cardiac ventricle	70	12	9.99	1.2012	0.760847	1	FALSE
UBERON:0000475	organism subdivision	5015	877	715.67	1.22543	0.766802	1	FALSE
UBERON:0005162	multi cell component structure	541	133	77.2	1.7228	0.769346	1	FALSE
UBERON:0013702	body proper	4705	819	671.43	1.21978	0.774023	1	FALSE
UBERON:0002323	coelemic cavity lumen	1379	225	196.79	1.14335	0.774297	1	FALSE
CL:0000428	yolk cell	45	6	6.42	0.934579	0.776907	1	FALSE
UBERON:0005058	hemolymphoid system gland	40	5	5.71	0.875657	0.777015	1	FALSE
UBERON:0009610	forebrain neural plate	19	2	2.71	0.738007	0.777016	1	TRUE
UBERON:2000001	Kupffer's vesicle	157	20	22.4	0.892857	0.777671	1	FALSE
UBERON:0005173	abdominal segment element	1330	200	189.8	1.05374	0.777838	1	FALSE
UBERON:0010313	neural crest-derived structure	1041	176	148.56	1.18471	0.779121	1	FALSE
UBERON:0010314	structure with developmental contribution from neural crest	4381	774	625.19	1.23802	0.779828	1	FALSE
UBERON:0002407	pericardium	388	73	55.37	1.3184	0.78068	1	FALSE
UBERON:0004572	arterial system	258	49	36.82	1.3308	0.782266	1	FALSE
UBERON:0004119	endoderm-derived structure	2462	378	351.34	1.07588	0.783605	1	FALSE
UBERON:0003113	dermatocranium	48	9	6.85	1.31387	0.785044	1	FALSE
UBERON:0006314	bodily fluid	167	20	23.83	0.839278	0.785253	1	FALSE
UBERON:2002206	macula communis	24	4	3.42	1.16959	0.785466	1	TRUE
UBERON:0003298	roof plate of neural tube	13	2	1.86	1.07527	0.78558	1	TRUE
UBERON:2001875	opercular series	29	4	4.14	0.966184	0.785656	1	FALSE
UBERON:0002523	tunica intima	30	4	4.28	0.934579	0.785694	1	FALSE
UBERON:0006595	presumptive endoderm	10	1	1.43	0.699301	0.785733	1	FALSE
UBERON:0009569	subdivision of trunk	1629	258	232.47	1.10982	0.78977	1	FALSE
UBERON:0002417	abdominal segment of trunk	1331	200	189.94	1.05296	0.793928	1	FALSE
AEO:0001007	developing epithelium	2419	442	345.2	1.28042	0.795379	1	FALSE
UBERON:0010000	multicellular anatomical structure	7605	1170	1085.27	1.07807	0.796794	1	FALSE
CL:0000255	eukaryotic cell	206	38	29.4	1.29252	0.797735	1	FALSE
UBERON:0009910	posterior lateral plate mesoderm	74	15	10.56	1.42045	0.799309	1	FALSE
UBERON:0000165	mouth	180	31	25.69	1.2067	0.801159	1	FALSE
UBERON:0000468	multi-cellular organism	7604	1170	1085.13	1.07821	0.801408	1	FALSE
UBERON:0000179	haemolymphatic fluid	167	20	23.83	0.839278	0.801755	1	FALSE
UBERON:0000061	anatomical structure	7606	1170	1085.42	1.07792	0.802162	1	FALSE
UBERON:0000178	blood	167	20	23.83	0.839278	0.803783	1	FALSE
UBERON:0001555	digestive tract	1951	300	278.42	1.07751	0.810413	1	FALSE
UBERON:0014793	musculature of pectoral complex	568	91	81.06	1.12263	0.81353	1	FALSE
UBERON:0010191	aortic system	141	28	20.12	1.39165	0.814184	1	FALSE
UBERON:0013768	great vessel of heart	141	28	20.12	1.39165	0.814184	1	FALSE
UBERON:0005884	hyoid arch skeleton	89	18	12.7	1.41732	0.814853	1	FALSE
UBERON:2007014	anterior presumptive neural plate	152	26	21.69	1.19871	0.815098	1	TRUE
UBERON:0003929	gut epithelium	171	28	24.4	1.14754	0.815279	1	FALSE
UBERON:2000106	extension	22	3	3.14	0.955414	0.816234	1	FALSE
UBERON:0001242	intestinal mucosa	32	4	4.57	0.875274	0.816342	1	FALSE
UBERON:2007052	hyohyoideus	11	1	1.57	0.636943	0.816342	1	FALSE
UBERON:0012465	lumen of terminal part of digestive tract	41	5	5.85	0.854701	0.816414	1	FALSE
UBERON:0003089	sclerotome	22	2	3.14	0.636943	0.816486	1	FALSE
UBERON:0003509	arterial blood vessel	258	49	36.82	1.3308	0.818425	1	FALSE
UBERON:0000464	anatomical space	1436	236	204.92	1.15167	0.82195	1	FALSE
UBERON:0006914	squamous epithelium	1017	197	145.13	1.3574	0.822676	1	FALSE
UBERON:0004535	cardiovascular system	1044	182	148.98	1.22164	0.822798	1	FALSE
UBERON:0002193	hemolymphoid system	405	59	57.8	1.02076	0.826153	1	FALSE
CL:0000007	early embryonic cell	104	13	14.84	0.876011	0.827606	1	FALSE
UBERON:0000477	anatomical cluster	5221	907	745.06	1.21735	0.832123	1	FALSE
UBERON:0005172	abdomen element	1330	200	189.8	1.05374	0.840821	1	FALSE
UBERON:0006876	vasculature of organ	47	8	6.71	1.19225	0.84211	1	FALSE
UBERON:0004852	cardiovascular system endothelium	26	4	3.71	1.07817	0.842347	1	FALSE
UBERON:2001898	ceratobranchial element	37	5	5.28	0.94697	0.842481	1	FALSE
CL:0000325	stuff accumulating cell	45	6	6.42	0.934579	0.842514	1	FALSE
CL:0000349	extraembryonic cell	45	6	6.42	0.934579	0.842514	1	FALSE
UBERON:0000074	renal glomerulus	22	2	3.14	0.636943	0.842762	1	FALSE
UBERON:0000916	abdomen	1331	200	189.94	1.05296	0.844162	1	FALSE
UBERON:0010312	immature eye	1366	220	194.94	1.12855	0.848893	1	FALSE
UBERON:0011676	subdivision of organism along main body axis	4728	823	674.71	1.21978	0.852448	1	FALSE
UBERON:0002075	viscus	301	41	42.95	0.954598	0.853459	1	FALSE
UBERON:0002553	anatomical cavity	1390	228	198.36	1.14943	0.859817	1	FALSE
CL:0002371	somatic cell	93	25	13.27	1.88395	0.862285	1	FALSE
UBERON:0008001	irregular bone	44	9	6.28	1.43312	0.864292	1	FALSE
UBERON:0001277	intestinal epithelium	32	4	4.57	0.875274	0.865012	1	FALSE
UBERON:0007132	head kidney	22	2	3.14	0.636943	0.865137	1	FALSE
UBERON:0001264	pancreas	232	29	33.11	0.875868	0.872161	1	FALSE
UBERON:0000307	blastula	85	10	12.13	0.824402	0.876457	1	FALSE
UBERON:0000483	epithelium	3734	671	532.86	1.25924	0.882388	1	FALSE
UBERON:0002241	chondrocranium	91	20	12.99	1.53965	0.882722	1	FALSE
UBERON:0007135	neural keel	461	89	65.79	1.35279	0.883385	1	TRUE
ZFA:0000634	caudal hypothalamic zone (Danio)	39	7	5.57	1.25673	0.883865	1	TRUE
UBERON:0006596	presumptive blood	25	2	3.57	0.560224	0.890412	1	FALSE
UBERON:0004458	body cavity or lining	1387	226	197.93	1.14182	0.894821	1	FALSE
CL:0000548	animal cell	206	38	29.4	1.29252	0.897497	1	FALSE
UBERON:0010363	endochondral element	69	11	9.85	1.11675	0.900458	1	FALSE
UBERON:2000006	ball	33	4	4.71	0.849257	0.900804	1	FALSE
UBERON:0000949	endocrine system	1436	252	204.92	1.22975	0.908793	1	FALSE
UBERON:2001371	pancreatic system	300	44	42.81	1.0278	0.912604	1	FALSE
UBERON:2000610	vertical myoseptum	16	1	2.28	0.438596	0.915051	1	FALSE
UBERON:2000711	DEL	30	2	4.28	0.46729	0.91522	1	FALSE
UBERON:0006598	presumptive structure	2046	368	291.97	1.2604	0.932572	1	FALSE
UBERON:0004177	hemopoietic organ	57	6	8.13	0.738007	0.937683	1	FALSE
UBERON:0009881	anterior lateral plate mesoderm	52	5	7.42	0.673854	0.937723	1	FALSE
UBERON:0005156	reproductive structure	68	7	9.7	0.721649	0.946651	1	FALSE
UBERON:2000098	proliferative region	548	80	78.2	1.02302	0.952026	1	FALSE
UBERON:0000480	anatomical group	5890	1004	840.53	1.19448	0.960327	1	FALSE
UBERON:0003134	female reproductive organ	45	3	6.42	0.46729	0.960872	1	FALSE
UBERON:2002224	pleuroperitoneal cavity	1027	155	146.56	1.05759	0.964272	1	FALSE
UBERON:0006601	presumptive ectoderm	40	3	5.71	0.525394	0.96474	1	FALSE
UBERON:0000992	female gonad	45	3	6.42	0.46729	0.981677	1	FALSE
UBERON:0003080	anterior neural tube	649	98	92.62	1.05809	0.983542	1	TRUE
UBERON:0007844	cartilage element	133	22	18.98	1.15911	0.984135	1	FALSE
UBERON:0000476	acellular anatomical structure	60	4	8.56	0.46729	0.986003	1	FALSE
UBERON:0000991	gonad	61	4	8.71	0.459242	0.989381	1	FALSE
UBERON:0010286	midbrain neural tube	629	95	89.76	1.05838	0.999513	1	TRUE
ZFA:0001093	unspecified (Danio)	3601	440	513.88	0.856231	0.999997	1	FALSE
CL:0000003	cell	207	38	29.54	1.28639	1	1	FALSE
CL:0000015	male germ cell	10	0	1.43	0	1	1	FALSE
CL:0000020	spermatogonium	10	0	1.43	0	1	1	FALSE
CL:0000039	germ line cell	10	0	1.43	0	1	1	FALSE
CL:0000099	interneuron	41	17	5.85	2.90598	1	1	TRUE
CL:0000117	CNS neuron (sensu Vertebrata)	41	17	5.85	2.90598	1	1	TRUE
CL:0000211	electrically active cell	42	18	5.99	3.00501	1	1	FALSE
CL:0000393	electrically responsive cell	42	18	5.99	3.00501	1	1	FALSE
CL:0000402	CNS interneuron	41	17	5.85	2.90598	1	1	TRUE
CL:0000404	electrically signaling cell	42	18	5.99	3.00501	1	1	FALSE
CL:0000540	neuron	42	18	5.99	3.00501	1	1	TRUE
CL:0000586	germ cell	10	0	1.43	0	1	1	FALSE
CL:0005000	spinal cord interneuron	41	17	5.85	2.90598	1	1	TRUE
CL:2000029	central nervous system neuron	41	17	5.85	2.90598	1	1	TRUE
GO:0005623	cell	207	38	29.54	1.28639	1	1	FALSE
UBERON:0000004	olfactory apparatus	551	109	78.63	1.38624	1	1	TRUE
UBERON:0000007	pituitary gland	129	34	18.41	1.84682	1	1	TRUE
UBERON:0000010	peripheral nervous system	648	141	92.47	1.52482	1	1	TRUE
UBERON:0000012	somatic nervous system	75	19	10.7	1.7757	1	1	TRUE
UBERON:0000013	sympathetic nervous system	7	0	1	0	1	1	TRUE
UBERON:0000017	exocrine pancreas	45	4	6.42	0.623053	1	1	FALSE
UBERON:0000042	serous membrane	389	73	55.51	1.31508	1	1	FALSE
UBERON:0000044	dorsal root ganglion	9	1	1.28	0.78125	1	1	TRUE
UBERON:0000045	ganglion	596	150	85.05	1.76367	1	1	TRUE
UBERON:0000054	macula	29	6	4.14	1.44928	1	1	TRUE
UBERON:0000055	vessel	378	70	53.94	1.29774	1	1	FALSE
UBERON:0000059	large intestine	5	1	0.71	1.40845	1	1	FALSE
UBERON:0000060	anatomical wall	1116	264	159.26	1.65767	1	1	FALSE
UBERON:0000072	segment of respiratory tract	1377	227	196.5	1.15522	1	1	FALSE
UBERON:0000073	regional part of nervous system	2759	522	393.72	1.32582	1	1	TRUE
UBERON:0000075	subdivision of skeletal system	1383	229	197.36	1.16032	1	1	FALSE
UBERON:0000079	male reproductive system	30	1	4.28	0.233645	1	1	FALSE
UBERON:0000094	membrane organ	6	1	0.86	1.16279	1	1	FALSE
UBERON:0000117	respiratory tube	18	3	2.57	1.16732	1	1	FALSE
UBERON:0000125	neural nucleus	197	55	28.11	1.9566	1	1	TRUE
UBERON:0000127	facial nucleus	15	5	2.14	2.33645	1	1	TRUE
UBERON:0000128	olivary body	6	2	0.86	2.32558	1	1	TRUE
UBERON:0000154	posterior region of body	299	56	42.67	1.3124	1	1	FALSE
UBERON:0000162	cloaca	106	20	15.13	1.32188	1	1	FALSE
UBERON:0000344	mucosa	116	23	16.55	1.38973	1	1	FALSE
UBERON:0000353	parenchyma	46	8	6.56	1.21951	1	1	FALSE
UBERON:0000362	renal medulla	24	6	3.42	1.75439	1	1	FALSE
UBERON:0000379	tracheal mucosa	65	14	9.28	1.50862	1	1	FALSE
UBERON:0000440	trabecula	27	9	3.85	2.33766	1	1	FALSE
UBERON:0000471	compound organ component	48	12	6.85	1.75182	1	1	FALSE
UBERON:0000473	testis	30	1	4.28	0.233645	1	1	FALSE
UBERON:0000474	female reproductive system	45	3	6.42	0.46729	1	1	FALSE
UBERON:0000478	extraembryonic structure	45	6	6.42	0.934579	1	1	FALSE
UBERON:0000484	simple cuboidal epithelium	18	4	2.57	1.55642	1	1	FALSE
UBERON:0000486	multilaminar epithelium	5	0	0.71	0	1	1	FALSE
UBERON:0000488	atypical epithelium	85	21	12.13	1.73124	1	1	FALSE
UBERON:0000915	thoracic segment of trunk	414	78	59.08	1.32024	1	1	FALSE
UBERON:0000930	stomodeum	10	0	1.43	0	1	1	FALSE
UBERON:0000933	pharyngeal muscle	11	0	1.57	0	1	1	FALSE
UBERON:0000941	cranial nerve II	24	6	3.42	1.75439	1	1	TRUE
UBERON:0000946	cardial valve	10	4	1.43	2.7972	1	1	FALSE
UBERON:0000955	brain	3255	601	464.51	1.29384	1	1	TRUE
UBERON:0000958	medulla of organ	24	6	3.42	1.75439	1	1	FALSE
UBERON:0000959	optic chiasma	15	3	2.14	1.40187	1	1	TRUE
UBERON:0000964	cornea	9	1	1.28	0.78125	1	1	TRUE
UBERON:0000974	neck	37	4	5.28	0.757576	1	1	FALSE
UBERON:0000988	pons	34	11	4.85	2.26804	1	1	TRUE
UBERON:0000990	reproductive system	68	7	9.7	0.721649	1	1	FALSE
UBERON:0001004	respiratory system	1852	309	264.29	1.16917	1	1	FALSE
UBERON:0001005	respiratory airway	1377	227	196.5	1.15522	1	1	FALSE
UBERON:0001013	adipose tissue	5	0	0.71	0	1	1	FALSE
UBERON:0001016	nervous system	4248	782	606.21	1.28998	1	1	TRUE
UBERON:0001018	axon tract	38	10	5.42	1.84502	1	1	TRUE
UBERON:0001019	nerve fasciculus	25	9	3.57	2.52101	1	1	TRUE
UBERON:0001020	nervous system commissure	28	8	4	2	1	1	TRUE
UBERON:0001021	nerve	53	10	7.56	1.32275	1	1	TRUE
UBERON:0001033	gustatory system	18	6	2.57	2.33463	1	1	TRUE
UBERON:0001062	anatomical entity	9397	1341	1341	1	1	1	FALSE
UBERON:0001083	myocardium of ventricle	14	3	2	1.5	1	1	FALSE
UBERON:0001091	calcareous tooth	22	0	3.14	0	1	1	FALSE
UBERON:0001095	caudal vertebra	8	3	1.14	2.63158	1	1	FALSE
UBERON:0001130	vertebral column	16	3	2.28	1.31579	1	1	FALSE
UBERON:0001133	cardiac muscle tissue	39	7	5.57	1.25673	1	1	FALSE
UBERON:0001134	skeletal muscle tissue	126	31	17.98	1.72414	1	1	FALSE
UBERON:0001173	biliary tree	10	2	1.43	1.3986	1	1	FALSE
UBERON:0001225	cortex of kidney	46	8	6.56	1.21951	1	1	FALSE
UBERON:0001229	renal corpuscle	22	2	3.14	0.636943	1	1	FALSE
UBERON:0001231	nephron tubule	45	7	6.42	1.09034	1	1	FALSE
UBERON:0001262	wall of intestine	32	4	4.57	0.875274	1	1	FALSE
UBERON:0001285	nephron	58	8	8.28	0.966184	1	1	FALSE
UBERON:0001288	loop of Henle	24	6	3.42	1.75439	1	1	FALSE
UBERON:0001289	descending limb of loop of Henle	24	6	3.42	1.75439	1	1	FALSE
UBERON:0001290	proximal straight tubule	24	6	3.42	1.75439	1	1	FALSE
UBERON:0001293	outer medulla of kidney	24	6	3.42	1.75439	1	1	FALSE
UBERON:0001305	ovarian follicle	13	1	1.86	0.537634	1	1	FALSE
UBERON:0001421	pectoral girdle region	76	20	10.85	1.84332	1	1	FALSE
UBERON:0001473	lymphatic vessel	7	0	1	0	1	1	FALSE
UBERON:0001474	bone element	143	30	20.41	1.46987	1	1	FALSE
UBERON:0001530	common carotid artery plus branches	11	2	1.57	1.27389	1	1	FALSE
UBERON:0001532	internal carotid artery	6	0	0.86	0	1	1	FALSE
UBERON:0001577	facial muscle	7	0	1	0	1	1	FALSE
UBERON:0001601	extra-ocular muscle	28	2	4	0.5	1	1	TRUE
UBERON:0001602	medial rectus extraocular muscle	8	1	1.14	0.877193	1	1	TRUE
UBERON:0001631	thoracic duct	7	0	1	0	1	1	FALSE
UBERON:0001675	trigeminal ganglion	162	45	23.12	1.94637	1	1	TRUE
UBERON:0001678	temporal bone	6	3	0.86	3.48837	1	1	FALSE
UBERON:0001694	petrous part of temporal bone	6	3	0.86	3.48837	1	1	FALSE
UBERON:0001701	glossopharyngeal ganglion	16	1	2.28	0.438596	1	1	TRUE
UBERON:0001709	upper jaw region	56	11	7.99	1.37672	1	1	FALSE
UBERON:0001715	oculomotor nuclear complex	5	0	0.71	0	1	1	TRUE
UBERON:0001768	uvea	7	1	1	1	1	1	TRUE
UBERON:0001780	spinal nerve	10	1	1.43	0.699301	1	1	TRUE
UBERON:0001782	pigmented layer of retina	66	15	9.42	1.59236	1	1	TRUE
UBERON:0001785	cranial nerve	45	9	6.42	1.40187	1	1	TRUE
UBERON:0001787	photoreceptor layer of retina	104	32	14.84	2.15633	1	1	TRUE
UBERON:0001789	outer nuclear layer of retina	58	17	8.28	2.05314	1	1	TRUE
UBERON:0001790	outer plexiform layer of retina	7	0	1	0	1	1	TRUE
UBERON:0001791	inner nuclear layer of retina	300	92	42.81	2.14903	1	1	TRUE
UBERON:0001792	ganglionic layer of retina	389	106	55.51	1.90957	1	1	TRUE
UBERON:0001795	inner plexiform layer of retina	14	2	2	1	1	1	TRUE
UBERON:0001802	posterior segment of eyeball	1547	325	220.76	1.47219	1	1	TRUE
UBERON:0001803	epithelium of lens	18	4	2.57	1.55642	1	1	TRUE
UBERON:0001805	autonomic ganglion	6	0	0.86	0	1	1	TRUE
UBERON:0001806	sympathetic ganglion	6	0	0.86	0	1	1	TRUE
UBERON:0001807	paravertebral ganglion	6	0	0.86	0	1	1	TRUE
UBERON:0001826	nasal cavity mucosa	65	14	9.28	1.50862	1	1	TRUE
UBERON:0001833	lip	6	2	0.86	2.32558	1	1	FALSE
UBERON:0001840	semicircular canal	51	5	7.28	0.686813	1	1	TRUE
UBERON:0001841	anterior semicircular canal	14	1	2	0.5	1	1	TRUE
UBERON:0001842	posterior semicircular canal	15	1	2.14	0.46729	1	1	TRUE
UBERON:0001843	lateral semicircular canal	14	1	2	0.5	1	1	TRUE
UBERON:0001846	internal ear	174	35	24.83	1.40959	1	1	TRUE
UBERON:0001849	membranous labyrinth	70	10	9.99	1.001	1	1	TRUE
UBERON:0001851	cortex	46	8	6.56	1.21951	1	1	FALSE
UBERON:0001853	utricle of membranous labyrinth	5	0	0.71	0	1	1	TRUE
UBERON:0001854	saccule of membranous labyrinth	5	1	0.71	1.40845	1	1	TRUE
UBERON:0001856	semicircular duct	10	2	1.43	1.3986	1	1	TRUE
UBERON:0001857	anterior semicircular duct	6	1	0.86	1.16279	1	1	TRUE
UBERON:0001858	posterior semicircular duct	7	1	1	1	1	1	TRUE
UBERON:0001859	lateral semicircular duct	8	1	1.14	0.877193	1	1	TRUE
UBERON:0001869	cerebral hemisphere	16	4	2.28	1.75439	1	1	TRUE
UBERON:0001892	rhombomere	374	84	53.37	1.57392	1	1	TRUE
UBERON:0001899	epithalamus	564	149	80.49	1.85116	1	1	TRUE
UBERON:0001904	habenula	94	28	13.41	2.08799	1	1	TRUE
UBERON:0001905	pineal body	469	124	66.93	1.85268	1	1	TRUE
UBERON:0001908	optic tract	10	2	1.43	1.3986	1	1	TRUE
UBERON:0001925	ventral lateral nucleus	5	0	0.71	0	1	1	TRUE
UBERON:0001937	lateral hypothalamic nucleus	15	4	2.14	1.86916	1	1	TRUE
UBERON:0001944	pretectal region	59	18	8.42	2.13777	1	1	TRUE
UBERON:0001948	regional part of spinal cord	20	5	2.85	1.75439	1	1	TRUE
UBERON:0001981	blood vessel	378	70	53.94	1.29774	1	1	FALSE
UBERON:0001986	endothelium	26	4	3.71	1.07817	1	1	FALSE
UBERON:0002005	enteric nervous system	12	1	1.71	0.584795	1	1	TRUE
UBERON:0002025	stratum basale of epidermis	7	2	1	2	1	1	FALSE
UBERON:0002034	suprachiasmatic nucleus	13	5	1.86	2.68817	1	1	TRUE
UBERON:0002036	striated muscle tissue	158	36	22.55	1.59645	1	1	FALSE
UBERON:0002046	thyroid gland	18	3	2.57	1.16732	1	1	FALSE
UBERON:0002063	sinus venosus	7	2	1	2	1	1	FALSE
UBERON:0002064	common cardinal vein	38	7	5.42	1.29151	1	1	FALSE
UBERON:0002065	posterior cardinal vein	83	12	11.84	1.01351	1	1	FALSE
UBERON:0002067	dermis	10	5	1.43	3.4965	1	1	FALSE
UBERON:0002086	sinoatrial valve	5	2	0.71	2.8169	1	1	FALSE
UBERON:0002090	postcranial axial skeleton	38	9	5.42	1.66052	1	1	FALSE
UBERON:0002091	appendicular skeleton	108	27	15.41	1.75211	1	1	FALSE
UBERON:0002097	skin of body	364	74	51.94	1.42472	1	1	FALSE
UBERON:0002113	kidney	801	134	114.31	1.17225	1	1	FALSE
UBERON:0002127	inferior olivary complex	6	2	0.86	2.32558	1	1	TRUE
UBERON:0002145	interpeduncular nucleus	8	0	1.14	0	1	1	TRUE
UBERON:0002148	locus ceruleus	15	6	2.14	2.80374	1	1	TRUE
UBERON:0002192	ventricular system choroidal fissure	40	10	5.71	1.75131	1	1	TRUE
UBERON:0002196	adenohypophysis	29	5	4.14	1.20773	1	1	TRUE
UBERON:0002198	neurohypophysis	9	3	1.28	2.34375	1	1	TRUE
UBERON:0002204	musculoskeletal system	2037	350	290.69	1.20403	1	1	FALSE
UBERON:0002206	mammillary body	19	7	2.71	2.58303	1	1	TRUE
UBERON:0002211	nerve root	12	1	1.71	0.584795	1	1	TRUE
UBERON:0002214	macula of utricle of membranous labyrinth	5	0	0.71	0	1	1	TRUE
UBERON:0002222	perichondrium	5	0	0.71	0	1	1	FALSE
UBERON:0002261	dorsal root of spinal cord	9	1	1.28	0.78125	1	1	TRUE
UBERON:0002264	olfactory bulb	134	40	19.12	2.09205	1	1	TRUE
UBERON:0002272	medial zone of hypothalamus	26	10	3.71	2.69542	1	1	TRUE
UBERON:0002273	lateral zone of hypothalamus	15	4	2.14	1.86916	1	1	TRUE
UBERON:0002275	reticular formation	26	6	3.71	1.61725	1	1	TRUE
UBERON:0002285	telencephalic ventricle	7	2	1	2	1	1	TRUE
UBERON:0002286	third ventricle	19	3	2.71	1.10701	1	1	TRUE
UBERON:0002289	midbrain cerebral aqueduct	21	4	3	1.33333	1	1	TRUE
UBERON:0002294	biliary system	10	2	1.43	1.3986	1	1	FALSE
UBERON:0002298	brainstem	624	149	89.05	1.67322	1	1	TRUE
UBERON:0002302	myocardium of atrium	9	0	1.28	0	1	1	FALSE
UBERON:0002308	nucleus of brain	197	55	28.11	1.9566	1	1	TRUE
UBERON:0002316	white matter	91	25	12.99	1.92456	1	1	TRUE
UBERON:0002322	periventricular nucleus	22	5	3.14	1.59236	1	1	TRUE
UBERON:0002328	notochord	756	132	107.89	1.22347	1	1	FALSE
UBERON:0002342	neural crest	209	45	29.83	1.50855	1	1	TRUE
UBERON:0002349	myocardium	31	6	4.42	1.35747	1	1	FALSE
UBERON:0002350	conducting system of heart	8	2	1.14	1.75439	1	1	FALSE
UBERON:0002370	thymus	37	5	5.28	0.94697	1	1	FALSE
UBERON:0002377	muscle of neck	33	3	4.71	0.636943	1	1	FALSE
UBERON:0002384	connective tissue	56	10	7.99	1.25156	1	1	FALSE
UBERON:0002385	muscle tissue	159	37	22.69	1.63067	1	1	FALSE
UBERON:0002397	maxilla	28	5	4	1.25	1	1	FALSE
UBERON:0002410	autonomic nervous system	15	1	2.14	0.46729	1	1	TRUE
UBERON:0002412	vertebra	14	3	2	1.5	1	1	FALSE
UBERON:0002418	cartilage tissue	43	9	6.14	1.4658	1	1	FALSE
UBERON:0002422	fourth ventricle	21	4	3	1.33333	1	1	TRUE
UBERON:0002430	lateral hypothalamic area	15	4	2.14	1.86916	1	1	TRUE
UBERON:0002437	cerebral hemisphere white matter	16	4	2.28	1.75439	1	1	TRUE
UBERON:0002464	nerve trunk	35	8	4.99	1.60321	1	1	TRUE
UBERON:0002465	lymphoid system	7	0	1	0	1	1	FALSE
UBERON:0002473	intercerebral commissure	16	4	2.28	1.75439	1	1	TRUE
UBERON:0002513	endochondral bone	56	10	7.99	1.25156	1	1	FALSE
UBERON:0002514	intramembranous bone	118	25	16.84	1.48456	1	1	FALSE
UBERON:0002530	gland	1435	259	204.78	1.26477	1	1	FALSE
UBERON:0002532	epiblast (generic)	57	13	8.13	1.59902	1	1	FALSE
UBERON:0002539	pharyngeal arch	1311	215	187.09	1.14918	1	1	FALSE
UBERON:0002554	regional part of superior colliculus	57	15	8.13	1.84502	1	1	TRUE
UBERON:0002559	medullary reticular formation	26	6	3.71	1.61725	1	1	TRUE
UBERON:0002616	regional part of brain	2744	517	391.58	1.32029	1	1	TRUE
UBERON:0002633	motor nucleus of trigeminal nerve	12	3	1.71	1.75439	1	1	TRUE
UBERON:0002639	midbrain reticular formation	6	2	0.86	2.32558	1	1	TRUE
UBERON:0002678	regional part of medulla oblongata	17	7	2.43	2.88066	1	1	TRUE
UBERON:0002770	posterior hypothalamic region	19	7	2.71	2.58303	1	1	TRUE
UBERON:0002776	ventral nuclear group	19	5	2.71	1.84502	1	1	TRUE
UBERON:0002780	regional part of forebrain	1713	364	244.45	1.48906	1	1	TRUE
UBERON:0002784	regional part of diencephalon	947	226	135.14	1.67234	1	1	TRUE
UBERON:0002791	regional part of telencephalon	233	58	33.25	1.74436	1	1	TRUE
UBERON:0002827	vestibulocochlear ganglion	40	12	5.71	2.10158	1	1	TRUE
UBERON:0002925	trigeminal nucleus	12	3	1.71	1.75439	1	1	TRUE
UBERON:0002926	gustatory epithelium	11	6	1.57	3.82166	1	1	TRUE
UBERON:0002950	regional part of midbrain	1313	228	187.37	1.21684	1	1	TRUE
UBERON:0003011	facial motor nucleus	15	5	2.14	2.33645	1	1	TRUE
UBERON:0003023	pontine tegmentum	25	8	3.57	2.2409	1	1	TRUE
UBERON:0003037	septum	10	0	1.43	0	1	1	FALSE
UBERON:0003040	central gray substance of midbrain	14	4	2	2	1	1	TRUE
UBERON:0003048	regional part of hypothalamus	78	18	11.13	1.61725	1	1	TRUE
UBERON:0003050	olfactory placode	412	80	58.79	1.36078	1	1	TRUE
UBERON:0003053	ventricular zone	331	50	47.24	1.05843	1	1	TRUE
UBERON:0003054	roof plate	16	2	2.28	0.877193	1	1	TRUE
UBERON:0003055	periderm	369	75	52.66	1.42423	1	1	FALSE
UBERON:0003062	primitive knot	77	17	10.99	1.54686	1	1	FALSE
UBERON:0003064	intermediate mesoderm	93	17	13.27	1.28109	1	1	FALSE
UBERON:0003065	ciliary marginal zone	87	19	12.42	1.52979	1	1	TRUE
UBERON:0003066	pharyngeal arch 2	143	26	20.41	1.27389	1	1	FALSE
UBERON:0003068	axial mesoderm	482	85	68.78	1.23582	1	1	FALSE
UBERON:0003069	otic placode	381	76	54.37	1.39783	1	1	TRUE
UBERON:0003070	trigeminal placode	198	45	28.26	1.59236	1	1	FALSE
UBERON:0003071	eye primordium	101	25	14.41	1.73491	1	1	TRUE
UBERON:0003072	optic cup	236	45	33.68	1.3361	1	1	FALSE
UBERON:0003073	lens placode	42	10	5.99	1.66945	1	1	FALSE
UBERON:0003077	paraxial mesoderm	434	67	61.93	1.08187	1	1	FALSE
UBERON:0003078	epibranchial placode	15	0	2.14	0	1	1	TRUE
UBERON:0003079	floor plate	246	50	35.11	1.4241	1	1	TRUE
UBERON:0003081	lateral plate mesoderm	233	39	33.25	1.17293	1	1	FALSE
UBERON:0003083	trunk neural crest	9	2	1.28	1.5625	1	1	TRUE
UBERON:0003085	ventral aorta	6	2	0.86	2.32558	1	1	FALSE
UBERON:0003086	caudal artery	9	1	1.28	0.78125	1	1	FALSE
UBERON:0003090	supraorbital lateral line	11	4	1.57	2.54777	1	1	TRUE
UBERON:0003091	thyroid primordium	12	2	1.71	1.16959	1	1	FALSE
UBERON:0003093	occipital lateral line	10	5	1.43	3.4965	1	1	TRUE
UBERON:0003094	infraorbital lateral line	12	6	1.71	3.50877	1	1	TRUE
UBERON:0003096	middle lateral line	9	6	1.28	4.6875	1	1	TRUE
UBERON:0003098	optic stalk	82	16	11.7	1.36752	1	1	TRUE
UBERON:0003099	cranial neural crest	41	9	5.85	1.53846	1	1	TRUE
UBERON:0003100	female organism	49	3	6.99	0.429185	1	1	FALSE
UBERON:0003101	male organism	33	1	4.71	0.212314	1	1	FALSE
UBERON:0003103	compound organ	3819	697	544.99	1.27892	1	1	FALSE
UBERON:0003105	dorsal lateral plate region	24	1	3.42	0.292398	1	1	FALSE
UBERON:0003108	suspensorium	66	11	9.42	1.16773	1	1	FALSE
UBERON:0003111	sphenoid region	13	4	1.86	2.15054	1	1	FALSE
UBERON:0003114	pharyngeal arch 3	25	4	3.57	1.12045	1	1	FALSE
UBERON:0003115	pharyngeal arch 4	12	2	1.71	1.16959	1	1	FALSE
UBERON:0003116	pharyngeal arch 5	9	2	1.28	1.5625	1	1	FALSE
UBERON:0003117	pharyngeal arch 6	12	3	1.71	1.75439	1	1	FALSE
UBERON:0003118	pharyngeal arch artery 1	5	0	0.71	0	1	1	FALSE
UBERON:0003133	reproductive organ	61	4	8.71	0.459242	1	1	FALSE
UBERON:0003135	male reproductive organ	30	1	4.28	0.233645	1	1	FALSE
UBERON:0003238	epithelium of superior semicircular canal	12	1	1.71	0.584795	1	1	TRUE
UBERON:0003239	epithelium of posterior semicircular canal	13	1	1.86	0.537634	1	1	TRUE
UBERON:0003240	epithelium of lateral semicircular canal	11	1	1.57	0.636943	1	1	TRUE
UBERON:0003249	epithelium of otic placode	25	4	3.57	1.12045	1	1	TRUE
UBERON:0003269	skeletal muscle tissue of eye	28	2	4	0.5	1	1	TRUE
UBERON:0003277	skeleton of upper jaw	56	11	7.99	1.37672	1	1	FALSE
UBERON:0003306	floor plate of neural tube	42	7	5.99	1.16861	1	1	TRUE
UBERON:0003406	cartilage of respiratory system	61	13	8.71	1.49254	1	1	FALSE
UBERON:0003413	pectoral appendage bud mesenchyme	8	3	1.14	2.63158	1	1	FALSE
UBERON:0003457	head bone	77	14	10.99	1.27389	1	1	FALSE
UBERON:0003462	facial bone	43	10	6.14	1.62866	1	1	FALSE
UBERON:0003469	respiratory system artery	18	3	2.57	1.16732	1	1	FALSE
UBERON:0003481	tail vein	13	3	1.86	1.6129	1	1	FALSE
UBERON:0003499	brain blood vessel	7	3	1	3	1	1	TRUE
UBERON:0003504	respiratory system blood vessel	18	3	2.57	1.16732	1	1	FALSE
UBERON:0003524	tail blood vessel	85	13	12.13	1.07172	1	1	FALSE
UBERON:0003643	respiratory system arterial blood vessel	18	3	2.57	1.16732	1	1	FALSE
UBERON:0003672	dentition	8	0	1.14	0	1	1	FALSE
UBERON:0003729	mouth mucosa	20	5	2.85	1.75439	1	1	FALSE
UBERON:0003852	rhombencephalon neural crest	7	1	1	1	1	1	TRUE
UBERON:0003856	odontogenic mesenchyme	5	0	0.71	0	1	1	FALSE
UBERON:0003901	horizontal septum	8	0	1.14	0	1	1	FALSE
UBERON:0003913	tooth-like structure	22	0	3.14	0	1	1	FALSE
UBERON:0003918	kidney mesenchyme	17	6	2.43	2.46914	1	1	FALSE
UBERON:0003924	ventral pancreatic bud	6	1	0.86	1.16279	1	1	FALSE
UBERON:0003930	atrioventricular canal endocardium	9	1	1.28	0.78125	1	1	FALSE
UBERON:0003931	diencephalic white matter	51	12	7.28	1.64835	1	1	TRUE
UBERON:0003932	cartilage element of chondrocranium	54	13	7.71	1.68612	1	1	FALSE
UBERON:0003933	cranial cartilage	104	17	14.84	1.14555	1	1	FALSE
UBERON:0003936	postoptic commissure	13	4	1.86	2.15054	1	1	TRUE
UBERON:0003947	brain ventricle/choroid plexus	55	9	7.85	1.1465	1	1	TRUE
UBERON:0003978	valve	10	4	1.43	2.7972	1	1	FALSE
UBERON:0004001	olfactory bulb layer	9	4	1.28	3.125	1	1	TRUE
UBERON:0004017	periocular mesenchyme	11	1	1.57	0.636943	1	1	FALSE
UBERON:0004043	semicircular canal ampulla	10	2	1.43	1.3986	1	1	TRUE
UBERON:0004061	neural tube mantle layer	266	63	37.96	1.65964	1	1	TRUE
UBERON:0004117	pharyngeal pouch	49	8	6.99	1.14449	1	1	FALSE
UBERON:0004123	myocardial layer	8	4	1.14	3.50877	1	1	FALSE
UBERON:0004134	proximal tubule	26	7	3.71	1.88679	1	1	FALSE
UBERON:0004151	cardiac chamber	79	16	11.27	1.4197	1	1	FALSE
UBERON:0004202	kidney outer medulla outer stripe	24	6	3.42	1.75439	1	1	FALSE
UBERON:0004211	nephron epithelium	45	7	6.42	1.09034	1	1	FALSE
UBERON:0004277	eye muscle	28	2	4	0.5	1	1	TRUE
UBERON:0004344	cardinal vein	108	19	15.41	1.23297	1	1	FALSE
UBERON:0004357	paired limb/fin bud	340	65	48.52	1.33965	1	1	FALSE
UBERON:0004362	pharyngeal arch 1	196	32	27.97	1.14408	1	1	FALSE
UBERON:0004363	pharyngeal arch artery	18	3	2.57	1.16732	1	1	FALSE
UBERON:0004456	entire sense organ system	2989	555	426.55	1.30114	1	1	FALSE
UBERON:0004457	cavity lining	389	73	55.51	1.31508	1	1	FALSE
UBERON:0004461	musculature of head	69	10	9.85	1.01523	1	1	FALSE
UBERON:0004465	musculature of neck	33	3	4.71	0.636943	1	1	FALSE
UBERON:0004467	musculature of pharynx	50	8	7.14	1.12045	1	1	FALSE
UBERON:0004469	musculature of back	10	3	1.43	2.0979	1	1	FALSE
UBERON:0004473	musculature of face	35	2	4.99	0.400802	1	1	FALSE
UBERON:0004479	musculature of trunk	750	136	107.03	1.27067	1	1	FALSE
UBERON:0004493	cardiac muscle tissue of myocardium	8	2	1.14	1.75439	1	1	FALSE
UBERON:0004536	lymph vasculature	7	0	1	0	1	1	FALSE
UBERON:0004537	blood vasculature	389	72	55.51	1.29706	1	1	FALSE
UBERON:0004571	systemic arterial system	143	29	20.41	1.42087	1	1	FALSE
UBERON:0004581	systemic venous system	31	5	4.42	1.13122	1	1	FALSE
UBERON:0004637	otic capsule	5	2	0.71	2.8169	1	1	TRUE
UBERON:0004684	raphe nuclei	20	3	2.85	1.05263	1	1	TRUE
UBERON:0004708	paired limb/fin	1213	216	173.1	1.24783	1	1	FALSE
UBERON:0004721	crista ampullaris	10	2	1.43	1.3986	1	1	TRUE
UBERON:0004731	neuromere	375	84	53.51	1.5698	1	1	TRUE
UBERON:0004732	segmental subdivision of nervous system	764	176	109.03	1.61423	1	1	TRUE
UBERON:0004733	segmental subdivision of hindbrain	492	120	70.21	1.70916	1	1	TRUE
UBERON:0004739	pronephric glomerulus	15	1	2.14	0.46729	1	1	FALSE
UBERON:0004742	dentary	19	2	2.71	0.738007	1	1	FALSE
UBERON:0004744	articular/anguloarticular	8	0	1.14	0	1	1	FALSE
UBERON:0004745	parasphenoid	13	4	1.86	2.15054	1	1	FALSE
UBERON:0004755	skeletal tissue	44	9	6.28	1.43312	1	1	FALSE
UBERON:0004756	dermal skeletal element	118	25	16.84	1.48456	1	1	FALSE
UBERON:0004765	skeletal element	227	41	32.39	1.26582	1	1	FALSE
UBERON:0004766	cranial bone	21	7	3	2.33333	1	1	FALSE
UBERON:0004768	bone of lower jaw	20	2	2.85	0.701754	1	1	FALSE
UBERON:0004785	respiratory system mucosa	65	14	9.28	1.50862	1	1	FALSE
UBERON:0004786	gastrointestinal system mucosa	32	4	4.57	0.875274	1	1	FALSE
UBERON:0004797	blood vessel layer	30	4	4.28	0.934579	1	1	FALSE
UBERON:0004802	respiratory tract epithelium	146	27	20.83	1.29621	1	1	FALSE
UBERON:0004807	respiratory system epithelium	175	29	24.97	1.16139	1	1	FALSE
UBERON:0004808	gastrointestinal system epithelium	32	4	4.57	0.875274	1	1	FALSE
UBERON:0004810	nephron tubule epithelium	32	7	4.57	1.53173	1	1	FALSE
UBERON:0004819	kidney epithelium	681	113	97.18	1.16279	1	1	FALSE
UBERON:0004880	chordamesoderm	98	13	13.99	0.929235	1	1	FALSE
UBERON:0004904	nerve connecting eye with brain	24	6	3.42	1.75439	1	1	TRUE
UBERON:0004907	lower digestive tract	5	1	0.71	1.40845	1	1	FALSE
UBERON:0004923	organ component layer	1116	264	159.26	1.65767	1	1	FALSE
UBERON:0005176	tooth enamel organ	6	0	0.86	0	1	1	FALSE
UBERON:0005281	ventricular system of central nervous system	391	61	55.8	1.09319	1	1	TRUE
UBERON:0005282	ventricular system of brain	55	9	7.85	1.1465	1	1	TRUE
UBERON:0005290	myelencephalon	160	48	22.83	2.1025	1	1	TRUE
UBERON:0005309	pronephric nephron	40	7	5.71	1.22592	1	1	FALSE
UBERON:0005310	pronephric nephron tubule	40	7	5.71	1.22592	1	1	FALSE
UBERON:0005330	mesonephric nephron epithelium	45	7	6.42	1.09034	1	1	FALSE
UBERON:0005341	ventral commissure	16	4	2.28	1.75439	1	1	TRUE
UBERON:0005384	nasal cavity epithelium	65	14	9.28	1.50862	1	1	TRUE
UBERON:0005386	olfactory segment of nasal mucosa	65	14	9.28	1.50862	1	1	TRUE
UBERON:0005396	carotid artery segment	10	2	1.43	1.3986	1	1	FALSE
UBERON:0005408	circumventricular organ	478	126	68.21	1.84724	1	1	TRUE
UBERON:0005421	pectoral appendage apical ectodermal ridge	56	11	7.99	1.37672	1	1	FALSE
UBERON:0005424	presumptive retinal pigmented epithelium	12	2	1.71	1.16959	1	1	FALSE
UBERON:0005493	hyoid muscle	33	3	4.71	0.636943	1	1	FALSE
UBERON:0005495	midbrain lateral wall	266	63	37.96	1.65964	1	1	TRUE
UBERON:0005497	non-neural ectoderm	19	4	2.71	1.47601	1	1	FALSE
UBERON:0005498	primitive heart tube	146	30	20.83	1.44023	1	1	FALSE
UBERON:0005499	rhombomere 1	61	10	8.71	1.14811	1	1	TRUE
UBERON:0005500	rhombomere floor plate	11	4	1.57	2.54777	1	1	TRUE
UBERON:0005507	rhombomere 3	83	17	11.84	1.43581	1	1	TRUE
UBERON:0005511	rhombomere 4	101	26	14.41	1.8043	1	1	TRUE
UBERON:0005515	rhombomere 5	107	26	15.27	1.70269	1	1	TRUE
UBERON:0005519	rhombomere 6	76	22	10.85	2.02765	1	1	TRUE
UBERON:0005523	rhombomere 7	39	6	5.57	1.0772	1	1	TRUE
UBERON:0005527	rhombomere 8	18	1	2.57	0.389105	1	1	TRUE
UBERON:0005569	rhombomere 2	80	23	11.42	2.01401	1	1	TRUE
UBERON:0005641	otocyst epithelium	15	4	2.14	1.86916	1	1	FALSE
UBERON:0005724	roof plate spinal cord region	5	1	0.71	1.40845	1	1	TRUE
UBERON:0005732	paired limb/fin field	28	9	4	2.25	1	1	FALSE
UBERON:0005800	segment of aorta	5	1	0.71	1.40845	1	1	FALSE
UBERON:0005838	fasciculus of brain	25	9	3.57	2.52101	1	1	TRUE
UBERON:0005856	developing mesenchymal condensation	27	4	3.85	1.03896	1	1	FALSE
UBERON:0005863	cartilaginous condensation	5	2	0.71	2.8169	1	1	FALSE
UBERON:0005883	neural tube lateral wall mantle layer	266	63	37.96	1.65964	1	1	TRUE
UBERON:0005906	serous sac	380	72	54.23	1.32768	1	1	FALSE
UBERON:0005913	zone of bone organ	6	3	0.86	3.48837	1	1	FALSE
UBERON:0005944	axial skeleton plus cranial skeleton	38	9	5.42	1.66052	1	1	FALSE
UBERON:0005945	neurocranial trabecula	27	9	3.85	2.33766	1	1	FALSE
UBERON:0005970	brain commissure	28	8	4	2	1	1	TRUE
UBERON:0005983	heart layer	60	10	8.56	1.16822	1	1	FALSE
UBERON:0006065	hemal arch	7	3	1	3	1	1	FALSE
UBERON:0006068	bone of tail	12	5	1.71	2.92398	1	1	FALSE
UBERON:0006076	caudal region of vertebral column	8	3	1.14	2.63158	1	1	FALSE
UBERON:0006077	subdivision of vertebral column	8	3	1.14	2.63158	1	1	FALSE
UBERON:0006173	pronephric proximal tubule	23	6	3.28	1.82927	1	1	FALSE
UBERON:0006215	rhombic lip	11	1	1.57	0.636943	1	1	TRUE
UBERON:0006222	future diencephalon	100	15	14.27	1.05116	1	1	TRUE
UBERON:0006235	foregut-midgut junction	20	4	2.85	1.40351	1	1	FALSE
UBERON:0006238	future brain	480	99	68.5	1.44526	1	1	TRUE
UBERON:0006283	future cardiac ventricle	18	5	2.57	1.94553	1	1	FALSE
UBERON:0006331	brainstem nucleus	110	32	15.7	2.03822	1	1	TRUE
UBERON:0006334	posterior lateral line	44	12	6.28	1.91083	1	1	TRUE
UBERON:0006337	distal early tubule	15	3	2.14	1.40187	1	1	FALSE
UBERON:0006531	oculomotor muscle	13	2	1.86	1.07527	1	1	TRUE
UBERON:0006532	oblique extraocular muscle	8	2	1.14	1.75439	1	1	TRUE
UBERON:0006533	rectus extraocular muscle	9	1	1.28	0.78125	1	1	TRUE
UBERON:0006534	renal convoluted tubule	14	4	2	2	1	1	FALSE
UBERON:0006542	outer medulla outer stripe loop of henle	24	6	3.42	1.75439	1	1	FALSE
UBERON:0006555	excretory tube	681	113	97.18	1.16279	1	1	FALSE
UBERON:0006558	lymphatic part of lymphoid system	7	0	1	0	1	1	FALSE
UBERON:0006568	hypothalamic nucleus	58	15	8.28	1.81159	1	1	TRUE
UBERON:0006569	diencephalic nucleus	129	33	18.41	1.7925	1	1	TRUE
UBERON:0006599	presumptive hypochord	6	1	0.86	1.16279	1	1	FALSE
UBERON:0006600	presumptive enteric nervous system	6	0	0.86	0	1	1	FALSE
UBERON:0006783	layer of superior colliculus	6	3	0.86	3.48837	1	1	TRUE
UBERON:0006786	white matter of superior colliculus	6	3	0.86	3.48837	1	1	TRUE
UBERON:0006793	deep layer of superior colliculus	5	3	0.71	4.22535	1	1	TRUE
UBERON:0006794	visual processing part of nervous system	990	152	141.28	1.07588	1	1	TRUE
UBERON:0006853	renal cortex tubule	26	7	3.71	1.88679	1	1	FALSE
UBERON:0006857	interrenal primordium	7	2	1	2	1	1	FALSE
UBERON:0006860	swim bladder	74	12	10.56	1.13636	1	1	FALSE
UBERON:0006866	terminal part of digestive tract	41	5	5.85	0.854701	1	1	FALSE
UBERON:0006904	head mesenchyme from mesoderm	16	2	2.28	0.877193	1	1	FALSE
UBERON:0006932	vestibular epithelium	10	2	1.43	1.3986	1	1	TRUE
UBERON:0006934	sensory epithelium	85	21	12.13	1.73124	1	1	TRUE
UBERON:0006937	inner ear epithelium	34	6	4.85	1.23711	1	1	TRUE
UBERON:0006965	vascular cord	17	0	2.43	0	1	1	FALSE
UBERON:0007026	primitive gut	194	38	27.68	1.37283	1	1	FALSE
UBERON:0007122	pharyngeal pouch 1	8	1	1.14	0.877193	1	1	FALSE
UBERON:0007123	pharyngeal pouch 2	10	1	1.43	0.699301	1	1	FALSE
UBERON:0007124	pharyngeal pouch 3	9	1	1.28	0.78125	1	1	FALSE
UBERON:0007125	pharyngeal pouch 4	6	1	0.86	1.16279	1	1	FALSE
UBERON:0007134	trunk ganglion	15	2	2.14	0.934579	1	1	TRUE
UBERON:0007213	mesenchyme derived from head neural crest	12	0	1.71	0	1	1	FALSE
UBERON:0007251	preoptic nucleus	34	8	4.85	1.64948	1	1	TRUE
UBERON:0007269	pectoral appendage musculature	568	91	81.06	1.12263	1	1	FALSE
UBERON:0007272	pectoral appendage skeleton	108	27	15.41	1.75211	1	1	FALSE
UBERON:0007274	crista of ampulla of anterior semicircular duct of membranous laybrinth	6	1	0.86	1.16279	1	1	TRUE
UBERON:0007275	crista of ampulla of posterior semicircular duct of membranous laybrinth	7	1	1	1	1	1	TRUE
UBERON:0007276	crista of ampulla of lateral semicircular duct of membranous laybrinth	8	1	1.14	0.877193	1	1	TRUE
UBERON:0007282	presumptive segmental plate	47	11	6.71	1.63934	1	1	FALSE
UBERON:0007284	presumptive neural plate	496	101	70.78	1.42696	1	1	TRUE
UBERON:0007285	presumptive paraxial mesoderm	26	4	3.71	1.07817	1	1	FALSE
UBERON:0007287	presumptive bulbus arteriosus	5	0	0.71	0	1	1	FALSE
UBERON:0007289	presumptive rhombomere 1	15	3	2.14	1.40187	1	1	TRUE
UBERON:0007290	presumptive rhombomere 3	25	1	3.57	0.280112	1	1	TRUE
UBERON:0007291	presumptive rhombomere 4	29	3	4.14	0.724638	1	1	TRUE
UBERON:0007292	presumptive rhombomere 5	26	4	3.71	1.07817	1	1	TRUE
UBERON:0007293	presumptive rhombomere 6	15	2	2.14	0.934579	1	1	TRUE
UBERON:0007294	presumptive rhombomere 7	12	1	1.71	0.584795	1	1	TRUE
UBERON:0007295	presumptive rhombomere 8	10	1	1.43	0.699301	1	1	TRUE
UBERON:0007296	presumptive rhombomere 2	17	1	2.43	0.411523	1	1	TRUE
UBERON:0007297	presumptive pronephric mesoderm	6	0	0.86	0	1	1	FALSE
UBERON:0007298	pronephric proximal convoluted tubule	13	4	1.86	2.15054	1	1	FALSE
UBERON:0007303	pharyngeal vasculature	20	3	2.85	1.05263	1	1	FALSE
UBERON:0007308	pronephric distal early tubule	15	3	2.14	1.40187	1	1	FALSE
UBERON:0007375	roof of mouth	15	4	2.14	1.86916	1	1	FALSE
UBERON:0007389	paired limb/fin cartilage	42	9	5.99	1.5025	1	1	FALSE
UBERON:0007414	nucleus of midbrain tegmentum	47	12	6.71	1.78838	1	1	TRUE
UBERON:0007415	nucleus of midbrain reticular formation	6	2	0.86	2.32558	1	1	TRUE
UBERON:0007530	migrating mesenchyme population	26	2	3.71	0.539084	1	1	FALSE
UBERON:0007567	regenerating anatomical structure	13	2	1.86	1.07527	1	1	FALSE
UBERON:0007592	ciliated columnar epithelium	65	14	9.28	1.50862	1	1	FALSE
UBERON:0007601	ciliated epithelium	69	14	9.85	1.42132	1	1	FALSE
UBERON:0007625	pigment epithelium of eye	89	21	12.7	1.65354	1	1	TRUE
UBERON:0007635	nucleus of medulla oblongata	102	30	14.56	2.06044	1	1	TRUE
UBERON:0007641	trigeminal nuclear complex	12	3	1.71	1.75439	1	1	TRUE
UBERON:0007684	uriniferous tubule	58	8	8.28	0.966184	1	1	FALSE
UBERON:0007685	region of nephron tubule	32	7	4.57	1.53173	1	1	FALSE
UBERON:0007690	early pharyngeal endoderm	29	4	4.14	0.966184	1	1	FALSE
UBERON:0007692	nucleus of thalamus	36	7	5.14	1.36187	1	1	TRUE
UBERON:0007702	tract of brain	38	10	5.42	1.84502	1	1	TRUE
UBERON:0007823	appendage girdle region	76	20	10.85	1.84332	1	1	FALSE
UBERON:0007828	girdle bone/zone	71	17	10.13	1.67818	1	1	FALSE
UBERON:0007829	pectoral girdle bone	71	17	10.13	1.67818	1	1	FALSE
UBERON:0007831	pectoral girdle skeleton	76	20	10.85	1.84332	1	1	FALSE
UBERON:0007842	membrane bone	118	25	16.84	1.48456	1	1	FALSE
UBERON:0007914	head or neck bone	77	14	10.99	1.27389	1	1	FALSE
UBERON:0008781	blastodisc derived epiblast	57	13	8.13	1.59902	1	1	FALSE
UBERON:0008906	lateral line nerve	7	2	1	2	1	1	TRUE
UBERON:0008911	chondral bone	56	10	7.99	1.25156	1	1	FALSE
UBERON:0008987	renal parenchyma	46	8	6.56	1.21951	1	1	FALSE
UBERON:0008998	vasculature of brain	20	3	2.85	1.05263	1	1	TRUE
UBERON:0009035	renal straight tubule	24	6	3.42	1.75439	1	1	FALSE
UBERON:0009113	thymic region	37	5	5.28	0.94697	1	1	FALSE
UBERON:0009120	gill filament	7	1	1	1	1	1	FALSE
UBERON:0009122	adenohypophyseal placode	26	5	3.71	1.34771	1	1	FALSE
UBERON:0009127	epibranchial ganglion	39	8	5.57	1.43627	1	1	TRUE
UBERON:0009141	craniocervical region vein	31	5	4.42	1.13122	1	1	FALSE
UBERON:0009142	entire embryonic mesenchyme	645	100	92.04	1.08648	1	1	FALSE
UBERON:0009497	epithelium of foregut-midgut junction	20	4	2.85	1.40351	1	1	FALSE
UBERON:0009550	endoderm of foregut-midgut junction	20	4	2.85	1.40351	1	1	FALSE
UBERON:0009622	pronephric proximal straight tubule	23	6	3.28	1.82927	1	1	FALSE
UBERON:0009623	spinal nerve root	10	1	1.43	0.699301	1	1	TRUE
UBERON:0009661	midbrain nucleus	75	25	10.7	2.33645	1	1	TRUE
UBERON:0009662	hindbrain nucleus	109	32	15.55	2.05788	1	1	TRUE
UBERON:0009678	tooth row	8	0	1.14	0	1	1	FALSE
UBERON:0009722	entire pharyngeal arch endoderm	29	4	4.14	0.966184	1	1	FALSE
UBERON:0009773	renal tubule	45	7	6.42	1.09034	1	1	FALSE
UBERON:0009841	upper rhombic lip	11	1	1.57	0.636943	1	1	TRUE
UBERON:0009848	zona limitans intrathalamica	18	3	2.57	1.16732	1	1	TRUE
UBERON:0009856	sac	120	23	17.12	1.34346	1	1	FALSE
UBERON:0009891	facial mesenchyme	5	2	0.71	2.8169	1	1	FALSE
UBERON:0010077	cuboidal epithelium	18	4	2.57	1.55642	1	1	FALSE
UBERON:0010092	future metencephalon	11	1	1.57	0.636943	1	1	TRUE
UBERON:0010131	conducting tissue of heart	8	2	1.14	1.75439	1	1	FALSE
UBERON:0010202	lateral line	212	49	30.25	1.61983	1	1	TRUE
UBERON:0010225	thalamic complex	856	205	122.16	1.67813	1	1	TRUE
UBERON:0010227	future cardiac atrium	9	1	1.28	0.78125	1	1	FALSE
UBERON:0010316	germ layer / neural crest	2778	498	396.43	1.25621	1	1	FALSE
UBERON:0010329	paired limb/fin bud mesenchyme	9	3	1.28	2.34375	1	1	FALSE
UBERON:0010351	otic capsule cartilage element	5	2	0.71	2.8169	1	1	TRUE
UBERON:0010358	arch of centrum of vertebra	8	3	1.14	2.63158	1	1	FALSE
UBERON:0010362	endoskeleton	77	15	10.99	1.36488	1	1	FALSE
UBERON:0010364	dermal skeleton	120	25	17.12	1.46028	1	1	FALSE
UBERON:0010375	pancreas dorsal primordium	18	5	2.57	1.94553	1	1	FALSE
UBERON:0010376	pancreas ventral primordium	6	1	0.86	1.16279	1	1	FALSE
UBERON:0010377	mesenchyme from somatopleure	9	3	1.28	2.34375	1	1	FALSE
UBERON:0010409	eye surface	9	1	1.28	0.78125	1	1	TRUE
UBERON:0010498	pseudostratified columnar epithelium	65	14	9.28	1.50862	1	1	FALSE
UBERON:0010522	replacement element	77	15	10.99	1.36488	1	1	FALSE
UBERON:0010537	mesonephric nephron progenitor	15	5	2.14	2.33645	1	1	FALSE
UBERON:0010707	appendage girdle complex	1213	216	173.1	1.24783	1	1	FALSE
UBERON:0010710	pectoral fin skeleton	108	27	15.41	1.75211	1	1	FALSE
UBERON:0010713	paired fin skeleton	108	27	15.41	1.75211	1	1	FALSE
UBERON:0010719	girdle skeleton	76	20	10.85	1.84332	1	1	FALSE
UBERON:0010740	bone of appendage girdle complex	73	18	10.42	1.72745	1	1	FALSE
UBERON:0010743	meningeal cluster	6	1	0.86	1.16279	1	1	TRUE
UBERON:0010913	vertebral element	14	3	2	1.5	1	1	FALSE
UBERON:0010959	craniocervical muscle	64	10	9.13	1.09529	1	1	FALSE
UBERON:0011004	pharyngeal arch cartilage	80	14	11.42	1.22592	1	1	FALSE
UBERON:0011087	pharyngeal arch 7	27	3	3.85	0.779221	1	1	FALSE
UBERON:0011138	post-cranial axial skeletal system	38	9	5.42	1.66052	1	1	FALSE
UBERON:0011143	upper urinary tract	801	134	114.31	1.17225	1	1	FALSE
UBERON:0011145	adductor muscle	15	3	2.14	1.40187	1	1	FALSE
UBERON:0011153	ventral hyoid arch skeleton	55	13	7.85	1.65605	1	1	FALSE
UBERON:0011214	nucleus of midbrain tectum	10	4	1.43	2.7972	1	1	TRUE
UBERON:0011215	central nervous system cell part cluster	524	131	74.78	1.75181	1	1	TRUE
UBERON:0011249	appendicular skeletal system	108	27	15.41	1.75211	1	1	FALSE
UBERON:0011299	white matter of telencephalon	16	4	2.28	1.75439	1	1	TRUE
UBERON:0011300	gray matter of telencephalon	18	5	2.57	1.94553	1	1	TRUE
UBERON:0011582	paired limb/fin skeleton	108	27	15.41	1.75211	1	1	FALSE
UBERON:0011585	cell condensation	27	4	3.85	1.03896	1	1	FALSE
UBERON:0011590	commissure of diencephalon	13	4	1.86	2.15054	1	1	TRUE
UBERON:0011591	tract of diencephalon	23	6	3.28	1.82927	1	1	TRUE
UBERON:0011606	hyomandibular bone	10	0	1.43	0	1	1	FALSE
UBERON:0011607	hyomandibular cartilage	8	1	1.14	0.877193	1	1	FALSE
UBERON:0011608	hyomandibular element	18	1	2.57	0.389105	1	1	FALSE
UBERON:0011648	jaw muscle	31	5	4.42	1.13122	1	1	FALSE
UBERON:0011683	adductor mandibulae	15	3	2.14	1.40187	1	1	FALSE
UBERON:0011695	embryonic cardiovascular system	25	3	3.57	0.840336	1	1	FALSE
UBERON:0011820	atrioventricular region	28	5	4	1.25	1	1	FALSE
UBERON:0011821	irregular connective tissue	7	0	1	0	1	1	FALSE
UBERON:0011822	dense irregular connective tissue	5	0	0.71	0	1	1	FALSE
UBERON:0011892	anterior uvea	7	1	1	1	1	1	TRUE
UBERON:0012071	palate bone	13	4	1.86	2.15054	1	1	FALSE
UBERON:0012072	palatal part of dermatocranium	15	4	2.14	1.86916	1	1	FALSE
UBERON:0012075	replacement bone	56	10	7.99	1.25156	1	1	FALSE
UBERON:0012353	fin skeleton	116	29	16.55	1.75227	1	1	FALSE
UBERON:0012430	tunica fibrosa of eyeball	9	1	1.28	0.78125	1	1	TRUE
UBERON:0012463	cloacal lumen	41	5	5.85	0.854701	1	1	FALSE
UBERON:0012475	skeleton of pectoral complex	76	20	10.85	1.84332	1	1	FALSE
UBERON:0013140	systemic vein	31	5	4.42	1.13122	1	1	FALSE
UBERON:0013522	subdivision of tube	1752	270	250.02	1.07991	1	1	FALSE
UBERON:0013700	axial musculature	156	35	22.26	1.57233	1	1	FALSE
UBERON:0013746	basibranchial element	7	2	1	2	1	1	FALSE
UBERON:0014371	future telencephalon	79	17	11.27	1.50843	1	1	TRUE
UBERON:0014387	mesenchyme derived from neural crest	19	2	2.71	0.738007	1	1	FALSE
UBERON:0014450	pretectal nucleus	10	2	1.43	1.3986	1	1	TRUE
UBERON:0014738	medial pallium	6	1	0.86	1.16279	1	1	TRUE
UBERON:0014741	lateral pallium	10	2	1.43	1.3986	1	1	TRUE
UBERON:0014764	anatomical line along groove	10	4	1.43	2.7972	1	1	FALSE
UBERON:0014891	brainstem white matter	26	9	3.71	2.42588	1	1	TRUE
UBERON:0014903	primordial vasculature	25	3	3.57	0.840336	1	1	FALSE
UBERON:0014907	intersomitic vessel	73	10	10.42	0.959693	1	1	FALSE
UBERON:0015005	vertebra endochondral element	14	3	2	1.5	1	1	FALSE
UBERON:0015020	otic capsule endochondral element	5	2	0.71	2.8169	1	1	TRUE
UBERON:0015178	somite border	18	4	2.57	1.55642	1	1	FALSE
UBERON:0015233	nucleus of dorsal thalamus	36	7	5.14	1.36187	1	1	TRUE
UBERON:0015234	nucleus of ventral thalamus	19	5	2.71	1.84502	1	1	TRUE
UBERON:0015238	pineal complex	482	125	68.78	1.81739	1	1	TRUE
UBERON:0015410	heart plus pericardium	388	73	55.37	1.3184	1	1	FALSE
UBERON:0015788	olfactory apparatus chamber	83	18	11.84	1.52027	1	1	TRUE
UBERON:0015789	cranial or facial muscle	7	0	1	0	1	1	FALSE
UBERON:0015807	ear epithelium	45	9	6.42	1.40187	1	1	TRUE
UBERON:0016549	central nervous system white matter layer	6	3	0.86	3.48837	1	1	TRUE
UBERON:0016566	pit	39	11	5.57	1.97487	1	1	FALSE
UBERON:0016855	ventral part of optic cup	10	3	1.43	2.0979	1	1	FALSE
UBERON:0016887	entire extraembryonic component	45	6	6.42	0.934579	1	1	FALSE
UBERON:0017672	abdominal viscera	11	2	1.57	1.27389	1	1	FALSE
UBERON:0018142	caudal vertebra endochondral element	8	3	1.14	2.63158	1	1	FALSE
UBERON:0018254	skeletal musculature	791	138	112.88	1.22254	1	1	FALSE
UBERON:0018260	layer of muscle tissue	31	6	4.42	1.35747	1	1	FALSE
UBERON:0018544	trigeminal nerve muscle	15	3	2.14	1.40187	1	1	FALSE
UBERON:2000068	proneural cluster	10	0	1.43	0	1	1	TRUE
UBERON:2000072	somite 1	8	1	1.14	0.877193	1	1	FALSE
UBERON:2000073	somite 5	6	1	0.86	1.16279	1	1	FALSE
UBERON:2000083	ventral mesoderm	331	61	47.24	1.29128	1	1	FALSE
UBERON:2000090	apical ectodermal ridge dorsal fin	9	2	1.28	1.5625	1	1	FALSE
UBERON:2000102	dorsal fin fold	15	4	2.14	1.86916	1	1	FALSE
UBERON:2000120	lateral line ganglion	146	34	20.83	1.63226	1	1	TRUE
UBERON:2000125	mandibular lateral line neuromast	10	6	1.43	4.1958	1	1	TRUE
UBERON:2000136	otic lateral line neuromast	10	5	1.43	3.4965	1	1	TRUE
UBERON:2000165	inferior lobe	15	6	2.14	2.80374	1	1	TRUE
UBERON:2000175	posterior lateral line nerve	5	0	0.71	0	1	1	TRUE
UBERON:2000188	corpus cerebelli	59	26	8.42	3.08789	1	1	TRUE
UBERON:2000193	diffuse nuclei	8	3	1.14	2.63158	1	1	TRUE
UBERON:2000199	dorsal periventricular hypothalamus	24	7	3.42	2.04678	1	1	TRUE
UBERON:2000209	lateral preglomerular nucleus	6	3	0.86	3.48837	1	1	TRUE
UBERON:2000212	granular eminence	15	6	2.14	2.80374	1	1	TRUE
UBERON:2000225	lateral crista primordium	5	0	0.71	0	1	1	TRUE
UBERON:2000228	lateral line primordium	93	19	13.27	1.4318	1	1	TRUE
UBERON:2000259	mandibular lateral line	10	6	1.43	4.1958	1	1	TRUE
UBERON:2000291	medial octavolateralis nucleus	18	4	2.57	1.55642	1	1	TRUE
UBERON:2000294	torus lateralis	12	5	1.71	2.92398	1	1	TRUE
UBERON:2000298	vent	6	1	0.86	1.16279	1	1	FALSE
UBERON:2000307	vestibulolateralis lobe	24	11	3.42	3.21637	1	1	TRUE
UBERON:2000324	caudal periventricular hypothalamus	34	7	4.85	1.4433	1	1	TRUE
UBERON:2000356	gill raker	7	0	1	0	1	1	FALSE
UBERON:2000358	granular layer corpus cerebelli	17	9	2.43	3.7037	1	1	TRUE
UBERON:2000372	interpeduncular nucleus medulla oblongata	7	2	1	2	1	1	TRUE
UBERON:2000381	lateral line sensory nucleus	21	6	3	2	1	1	TRUE
UBERON:2000384	levator arcus palatini	15	1	2.14	0.46729	1	1	FALSE
UBERON:2000388	medial caudal lobe	12	5	1.71	2.92398	1	1	TRUE
UBERON:2000392	median tuberal portion	75	17	10.7	1.58879	1	1	TRUE
UBERON:2000394	molecular layer corpus cerebelli	6	3	0.86	3.48837	1	1	TRUE
UBERON:2000398	nucleus isthmi	6	3	0.86	3.48837	1	1	TRUE
UBERON:2000401	octaval nerve sensory nucleus	9	2	1.28	1.5625	1	1	TRUE
UBERON:2000408	periventricular nucleus of caudal tuberculum	19	1	2.71	0.369004	1	1	TRUE
UBERON:2000411	posterior crista primordium	8	0	1.14	0	1	1	TRUE
UBERON:2000414	presumptive cephalic mesoderm	12	2	1.71	1.16959	1	1	FALSE
UBERON:2000422	retroarticular	8	0	1.14	0	1	1	FALSE
UBERON:2000424	opercular lateral line	9	5	1.28	3.90625	1	1	TRUE
UBERON:2000464	otic lateral line	10	5	1.43	3.4965	1	1	TRUE
UBERON:2000465	adductor operculi	11	0	1.57	0	1	1	FALSE
UBERON:2000468	anterior crista primordium	8	0	1.14	0	1	1	TRUE
UBERON:2000475	paraventricular organ	11	1	1.57	0.636943	1	1	TRUE
UBERON:2000476	branchiostegal ray	17	2	2.43	0.823045	1	1	FALSE
UBERON:2000482	caudal tuberal nucleus	25	5	3.57	1.40056	1	1	TRUE
UBERON:2000485	central nucleus inferior lobe	6	3	0.86	3.48837	1	1	TRUE
UBERON:2000498	dilator operculi	9	0	1.28	0	1	1	FALSE
UBERON:2000522	inferior hyohyoid	5	0	0.71	0	1	1	FALSE
UBERON:2000551	nucleus lateralis valvulae	8	3	1.14	2.63158	1	1	TRUE
UBERON:2000555	opercular flap	35	6	4.99	1.2024	1	1	FALSE
UBERON:2000558	posterior macula	9	1	1.28	0.78125	1	1	TRUE
UBERON:2000573	internal cellular layer	6	2	0.86	2.32558	1	1	TRUE
UBERON:2000580	rostral preglomerular nucleus	5	3	0.71	4.22535	1	1	TRUE
UBERON:2000597	telencephalic tracts	16	4	2.28	1.75439	1	1	TRUE
UBERON:2000601	pretectal periventricular nucleus	9	2	1.28	1.5625	1	1	TRUE
UBERON:2000603	valvula cerebelli	40	17	5.71	2.97723	1	1	TRUE
UBERON:2000608	ventral transverse	8	0	1.14	0	1	1	FALSE
UBERON:2000636	cerebellar crest	11	2	1.57	1.27389	1	1	TRUE
UBERON:2000647	dorsal caudal thalamic nucleus	7	0	1	0	1	1	TRUE
UBERON:2000648	dorsal fin musculature	10	3	1.43	2.0979	1	1	FALSE
UBERON:2000657	entopterygoid	9	1	1.28	0.78125	1	1	FALSE
UBERON:2000692	symplectic	12	1	1.71	0.584795	1	1	FALSE
UBERON:2000694	ceratobranchial 5 tooth	17	0	2.43	0	1	1	FALSE
UBERON:2000715	adductor hyohyoid	7	0	1	0	1	1	FALSE
UBERON:2000717	apical ectodermal ridge median fin fold	5	1	0.71	1.40845	1	1	FALSE
UBERON:2000728	somite 2	11	3	1.57	1.91083	1	1	FALSE
UBERON:2000732	somite 3	13	3	1.86	1.6129	1	1	FALSE
UBERON:2000766	granular layer valvula cerebelli	11	5	1.57	3.18471	1	1	TRUE
UBERON:2000813	infraorbital lateral line neuromast	10	6	1.43	4.1958	1	1	TRUE
UBERON:2000814	opercular lateral line neuromast	9	5	1.28	3.90625	1	1	TRUE
UBERON:2000815	nucleus of medial longitudinal fasciculus of medulla	6	1	0.86	1.16279	1	1	TRUE
UBERON:2000857	somite 4	7	1	1	1	1	1	FALSE
UBERON:2000859	specialized hemal arch and spine	6	3	0.86	3.48837	1	1	FALSE
UBERON:2000912	mesenchyme median fin fold	5	1	0.71	1.40845	1	1	FALSE
UBERON:2000913	molecular layer valvula cerebelli	8	2	1.14	1.75439	1	1	TRUE
UBERON:2000939	middle lateral line neuromast	9	6	1.28	4.6875	1	1	TRUE
UBERON:2000940	posterior lateral line neuromast	38	11	5.42	2.02952	1	1	TRUE
UBERON:2000941	nucleus of the medial longitudinal fasciculus synencephalon	10	2	1.43	1.3986	1	1	TRUE
UBERON:2001025	occipital lateral line neuromast	10	5	1.43	3.4965	1	1	TRUE
UBERON:2001026	supraorbital lateral line neuromast	8	4	1.14	3.50877	1	1	TRUE
UBERON:2001051	caudal division of the internal carotid artery	6	0	0.86	0	1	1	FALSE
UBERON:2001052	primordial hindbrain channel	13	1	1.86	0.537634	1	1	FALSE
UBERON:2001054	lateral dorsal aorta	18	3	2.57	1.16732	1	1	FALSE
UBERON:2001055	pronephric duct opening	13	2	1.86	1.07527	1	1	FALSE
UBERON:2001063	posterior caudal vein	7	2	1	2	1	1	FALSE
UBERON:2001069	ventral fin fold	16	1	2.28	0.438596	1	1	FALSE
UBERON:2001076	intestinal bulb	226	36	32.25	1.11628	1	1	FALSE
UBERON:2001089	myoseptum	49	4	6.99	0.572246	1	1	FALSE
UBERON:2001095	immature macula	15	4	2.14	1.86916	1	1	TRUE
UBERON:2001096	immature anterior macula	8	0	1.14	0	1	1	TRUE
UBERON:2001097	immature posterior macula	5	1	0.71	1.40845	1	1	TRUE
UBERON:2001129	pharyngeal pouches 2-6	15	1	2.14	0.46729	1	1	FALSE
UBERON:2001137	ventral tooth row	8	0	1.14	0	1	1	FALSE
UBERON:2001143	tooth 4V	8	0	1.14	0	1	1	FALSE
UBERON:2001156	posterior lateral line placode	13	2	1.86	1.07527	1	1	TRUE
UBERON:2001200	corpuscles of Stannius	12	1	1.71	0.584795	1	1	FALSE
UBERON:2001228	pharyngeal arch 3 skeleton	8	2	1.14	1.75439	1	1	FALSE
UBERON:2001229	pharyngeal arch 7 skeleton	22	1	3.14	0.318471	1	1	FALSE
UBERON:2001231	pharyngeal arch 4 skeleton	6	0	0.86	0	1	1	FALSE
UBERON:2001232	pharyngeal arch 5 skeleton	5	0	0.71	0	1	1	FALSE
UBERON:2001239	ceratobranchial 5 bone	18	1	2.57	0.389105	1	1	FALSE
UBERON:2001256	lateral floor plate	18	3	2.57	1.16732	1	1	TRUE
UBERON:2001257	medial floor plate	14	2	2	1	1	1	TRUE
UBERON:2001263	ovarian follicle stage I	8	0	1.14	0	1	1	FALSE
UBERON:2001265	ovarian follicle stage II	5	0	0.71	0	1	1	FALSE
UBERON:2001281	branchiostegal ray 2	6	0	0.86	0	1	1	FALSE
UBERON:2001303	vagal ganglion 2	12	2	1.71	1.16959	1	1	TRUE
UBERON:2001304	vagal ganglion 3	11	2	1.57	1.27389	1	1	TRUE
UBERON:2001305	vagal ganglion 4	13	3	1.86	1.6129	1	1	TRUE
UBERON:2001314	posterior lateral line ganglion	56	14	7.99	1.75219	1	1	TRUE
UBERON:2001316	anterior lateral line placode	14	2	2	1	1	1	TRUE
UBERON:2001357	alar plate midbrain	383	36	54.66	0.658617	1	1	TRUE
UBERON:2001364	hemal spine	7	3	1	3	1	1	FALSE
UBERON:2001391	anterior lateral line ganglion	36	7	5.14	1.36187	1	1	TRUE
UBERON:2001428	olfactory rosette	30	2	4.28	0.46729	1	1	TRUE
UBERON:2001430	pneumatic duct	9	2	1.28	1.5625	1	1	FALSE
UBERON:2001431	primitive olfactory epithelium	17	3	2.43	1.23457	1	1	TRUE
UBERON:2001468	anterior lateral line system	83	21	11.84	1.77365	1	1	TRUE
UBERON:2001470	anterior lateral line	31	11	4.42	2.48869	1	1	TRUE
UBERON:2001471	posterior lateral line system	122	24	17.41	1.37852	1	1	TRUE
UBERON:2001472	anterior lateral line neuromast	13	4	1.86	2.15054	1	1	TRUE
UBERON:2001821	notochord posterior region	16	5	2.28	2.19298	1	1	FALSE
UBERON:2001893	hypobranchial element	6	2	0.86	2.32558	1	1	FALSE
UBERON:2001903	ceratobranchial 5 element	18	1	2.57	0.389105	1	1	FALSE
UBERON:2002067	upper hypural set	6	3	0.86	3.48837	1	1	FALSE
UBERON:2002068	lower hypural set	6	3	0.86	3.48837	1	1	FALSE
UBERON:2002098	hemal spine series	7	3	1	3	1	1	FALSE
UBERON:2002101	branchiostegal ray series	17	2	2.43	0.823045	1	1	FALSE
UBERON:2002103	ceratobranchial series	37	5	5.28	0.94697	1	1	FALSE
UBERON:2002162	ural vertebra	6	3	0.86	3.48837	1	1	FALSE
UBERON:2002215	otic vesicle protrusion	7	2	1	2	1	1	FALSE
UBERON:2002219	parvocellular preoptic nucleus	38	9	5.42	1.66052	1	1	TRUE
UBERON:2002225	posterior pronephric duct	11	3	1.57	1.91083	1	1	FALSE
UBERON:2002226	preglomerular nucleus	10	5	1.43	3.4965	1	1	TRUE
UBERON:2005010	mid cerebral vein	18	2	2.57	0.77821	1	1	FALSE
UBERON:2005017	primordial midbrain channel	10	0	1.43	0	1	1	FALSE
UBERON:2005025	dorsal longitudinal anastomotic vessel	9	1	1.28	0.78125	1	1	FALSE
UBERON:2005029	rostral blood island	16	1	2.28	0.438596	1	1	FALSE
UBERON:2005039	anterior lateral mesoderm	11	1	1.57	0.636943	1	1	FALSE
UBERON:2005114	middle lateral line system	10	6	1.43	4.1958	1	1	TRUE
UBERON:2005272	immature gonad	6	2	0.86	2.32558	1	1	FALSE
UBERON:2005295	axial blood vessel	150	29	21.41	1.35451	1	1	FALSE
UBERON:2005316	fin fold pectoral fin bud	59	13	8.42	1.54394	1	1	FALSE
UBERON:2005317	pectoral fin fold	8	3	1.14	2.63158	1	1	FALSE
UBERON:2005409	pars superior ear	55	5	7.85	0.636943	1	1	TRUE
UBERON:2005410	pars inferior ear	5	1	0.71	1.40845	1	1	TRUE
UBERON:2007001	dorso-rostral cluster	18	9	2.57	3.50195	1	1	TRUE
UBERON:2007008	ventral intermandibularis anterior	8	1	1.14	0.877193	1	1	FALSE
UBERON:2007025	midbrain neural keel	138	26	19.69	1.32047	1	1	TRUE
UBERON:2007026	forebrain neural keel	91	24	12.99	1.84758	1	1	TRUE
UBERON:2007028	spinal cord neural keel	12	1	1.71	0.584795	1	1	TRUE
UBERON:2007032	midbrain neural rod	55	15	7.85	1.91083	1	1	TRUE
UBERON:2007033	forebrain midbrain boundary neural rod	6	1	0.86	1.16279	1	1	TRUE
UBERON:2007034	forebrain neural rod	46	11	6.56	1.67683	1	1	TRUE
UBERON:2007043	hindbrain neural tube	7	1	1	1	1	1	TRUE
UBERON:2007048	ventral intermandibularis posterior	9	1	1.28	0.78125	1	1	FALSE
UBERON:2007061	epibranchial field	5	0	0.71	0	1	1	FALSE
UBERON:3000961	external integument structure	363	71	51.8	1.37066	1	1	FALSE
UBERON:4000164	caudal fin	53	12	7.56	1.5873	1	1	FALSE
UBERON:4000166	anal fin skeleton	9	2	1.28	1.5625	1	1	FALSE
UBERON:4000170	median fin skeleton	30	9	4.28	2.1028	1	1	FALSE
UBERON:4000172	lepidotrichium	13	3	1.86	1.6129	1	1	FALSE
UBERON:4000174	caudal fin lepidotrichium	6	2	0.86	2.32558	1	1	FALSE
UBERON:4000176	anal fin lepidotrichium	5	0	0.71	0	1	1	FALSE
UBERON:4300037	bony fin ray	13	3	1.86	1.6129	1	1	FALSE
ZFA:0001065	lateral mesoderm (Danio)	11	1	1.57	0.636943	1	1	FALSE
ZFA:0001624	pronephric distal late tubule (Danio)	12	1	1.71	0.584795	1	1	FALSE
ZFA:0005296	axial lymph vessel (Danio)	7	0	1	0	1	1	FALSE
ZFA:0005660	intestinal mucosa (Danio)	32	4	4.57	0.875274	1	1	FALSE
ZFA:0005791	breeding tubercle (Danio)	6	1	0.86	1.16279	1	1	FALSE
ZFA:0007070	otic sensory epithelium (Danio)	15	4	2.14	1.86916	1	1	TRUE

## Sheet: Table S5 - mouse dup orth over
OrganId	OrganName	Annotated	Significant	Expected	EnrichmentFold	Pvalue	FDR	BroadNS
UBERON:0001876	amygdala	2143	214	136.1	1.57237	2.71069e-13	8.21338e-10	TRUE
UBERON:0004023	ganglionic eminence	1580	160	100.35	1.59442	3.07353e-10	4.65639e-07	TRUE
UBERON:0002240	spinal cord	4807	384	305.29	1.25782	4.27802e-09	4.3208e-06	TRUE
UBERON:0006241	future spinal cord	1766	169	112.16	1.50678	6.65289e-09	5.03956e-06	TRUE
UBERON:0001898	hypothalamus	3222	274	204.63	1.339	1.11586e-08	6.76213e-06	TRUE
UBERON:0000094	membrane organ	1966	193	124.86	1.54573	1.41716e-08	7.15667e-06	FALSE
UBERON:0001897	dorsal plus ventral thalamus	3161	271	200.76	1.34987	2.15896e-08	9.3452e-06	TRUE
UBERON:0002680	regional part of metencephalon	4203	347	266.93	1.29997	2.6747e-08	1.01304e-05	TRUE
UBERON:0002264	olfactory bulb	2877	247	182.72	1.3518	2.6672e-07	8.97956e-05	TRUE
UBERON:0001700	geniculate ganglion	1270	124	80.66	1.53732	3.9874e-07	0.000120818	TRUE
UBERON:0002827	vestibulocochlear ganglion	1136	112	72.15	1.55232	1.00976e-06	0.000278143	TRUE
UBERON:0005629	vascular plexus	2421	206	153.76	1.33975	1.22985e-06	0.000310536	FALSE
UBERON:0001891	midbrain	4501	357	285.86	1.24886	1.66882e-06	0.000388963	TRUE
UBERON:0003881	CA1 field of hippocampus	143	25	9.08	2.7533	3.22713e-06	0.000698444	TRUE
UBERON:0003290	meninx of diencephalon	138	24	8.76	2.73973	5.55653e-06	0.00112242	TRUE
UBERON:0005383	caudate-putamen	48	13	3.05	4.2623	5.94745e-06	0.0011263	TRUE
UBERON:0001942	medial habenular nucleus	36	11	2.29	4.80349	8.71139e-06	0.00155268	TRUE
UBERON:0001781	layer of retina	1941	167	123.27	1.35475	1.00314e-05	0.00168861	TRUE
UBERON:0005391	cortical layer II	100	19	6.35	2.99213	1.42473e-05	0.00227207	TRUE
UBERON:0003882	CA2 field of hippocampus	92	18	5.84	3.08219	1.56839e-05	0.00237612	TRUE
UBERON:0002387	pes	662	71	42.04	1.68887	1.6767e-05	0.00241923	FALSE
UBERON:0001885	dentate gyrus of hippocampal formation	239	33	15.18	2.17391	1.93097e-05	0.00265948	TRUE
UBERON:0000044	dorsal root ganglion	3301	259	209.65	1.23539	2.35206e-05	0.00309858	TRUE
UBERON:0001896	medulla oblongata	1983	173	125.94	1.37367	2.68365e-05	0.00338811	TRUE
UBERON:0003860	hindlimb mesenchyme	252	34	16	2.125	4.25597e-05	0.00515824	FALSE
UBERON:0001701	glossopharyngeal ganglion	1520	133	96.54	1.37767	4.70547e-05	0.00548368	TRUE
UBERON:0003289	meninx of telencephalon	148	23	9.4	2.44681	5.60596e-05	0.00629113	TRUE
UBERON:0001675	trigeminal ganglion	2119	175	134.58	1.30034	6.41273e-05	0.00693949	TRUE
UBERON:0002974	molecular layer of cerebellar cortex	52	12	3.3	3.63636	7.68013e-05	0.00802441	TRUE
UBERON:0006937	inner ear epithelium	96	17	6.1	2.78689	0.000100667	0.0101674	TRUE
UBERON:0005392	cortical layer III	97	17	6.16	2.75974	0.000114995	0.0109344	TRUE
UBERON:0001785	cranial nerve	968	90	61.48	1.46389	0.000121842	0.0109344	TRUE
UBERON:0005393	cortical layer IV	71	14	4.51	3.10421	0.00012455	0.0109344	TRUE
UBERON:0005395	cortical layer VI	71	14	4.51	3.10421	0.00012455	0.0109344	TRUE
UBERON:0003291	meninx of hindbrain	146	22	9.27	2.37325	0.00012893	0.0109344	TRUE
UBERON:0014935	cerebral cortex marginal layer	219	29	13.91	2.08483	0.000129914	0.0109344	TRUE
UBERON:0001954	Ammon's horn	3223	258	204.69	1.26044	0.000191396	0.0156738	TRUE
UBERON:0005394	cortical layer V	92	16	5.84	2.73973	0.000198872	0.0158574	TRUE
UBERON:0003883	CA3 field of hippocampus	143	21	9.08	2.31278	0.000262422	0.0203882	TRUE
UBERON:0001805	autonomic ganglion	909	84	57.73	1.45505	0.000281976	0.0213596	TRUE
UBERON:0000019	camera-type eye	4800	389	304.85	1.27604	0.000310573	0.0229521	TRUE
EMAPA:17781	olfactory cortex marginal layer (mouse)	221	28	14.04	1.9943	0.000355193	0.0256246	TRUE
UBERON:0005362	vagus X ganglion	1094	97	69.48	1.39609	0.000368941	0.0259975	TRUE
UBERON:0002979	Purkinje cell layer of cerebellar cortex	215	27	13.65	1.97802	0.000517496	0.0351493	TRUE
UBERON:0005377	olfactory bulb glomerular layer	63	12	4	3	0.00052202	0.0351493	TRUE
UBERON:0002424	oral epithelium	261	31	16.58	1.86972	0.000548579	0.0357435	FALSE
UBERON:0001882	nucleus accumbens	12	5	0.76	6.57895	0.000554438	0.0357435	TRUE
UBERON:0000945	stomach	2005	163	127.34	1.28004	0.000797253	0.0503266	FALSE
UBERON:0000003	naris	455	47	28.9	1.6263	0.00113255	0.070033	TRUE
UBERON:0002393	pharyngotympanic tube	250	29	15.88	1.8262	0.00118981	0.0708366	TRUE
UBERON:0002081	cardiac atrium	1002	90	63.64	1.4142	0.0011923	0.0708366	FALSE
UBERON:0001033	gustatory system	1727	149	109.68	1.3585	0.00126	0.0734192	TRUE
UBERON:0006297	sublingual gland primordium	70	12	4.45	2.69663	0.00138478	0.0777273	FALSE
UBERON:0000966	retina	4134	326	262.55	1.24167	0.00138524	0.0777273	TRUE
UBERON:0001709	upper jaw region	1893	153	120.22	1.27267	0.00161028	0.0887119	FALSE
UBERON:0010890	pelvic complex muscle	139	21	8.83	2.37826	0.00178518	0.0963795	FALSE
UBERON:0000946	cardial valve	122	19	7.75	2.45161	0.00181308	0.0963795	FALSE
UBERON:0000955	brain	6902	502	438.35	1.1452	0.00205603	0.10741	TRUE
UBERON:0001130	vertebral column	523	56	33.22	1.68573	0.00215436	0.110639	FALSE
UBERON:0008830	cerebellum internal granule cell layer	146	19	9.27	2.04962	0.00220866	0.111374	TRUE
UBERON:0007134	trunk ganglion	640	59	40.65	1.45141	0.00227559	0.111374	TRUE
UBERON:0002973	parahippocampal gyrus	5	3	0.32	9.375	0.0023157	0.111374	TRUE
UBERON:0015017	incus endochondral element	5	3	0.32	9.375	0.0023157	0.111374	FALSE
UBERON:0002336	corpus callosum	23	6	1.46	4.10959	0.00255085	0.120767	TRUE
UBERON:0005723	floor plate spinal cord region	116	16	7.37	2.17096	0.00265005	0.123214	TRUE
UBERON:0001043	esophagus	1347	116	85.55	1.35593	0.00268387	0.123214	FALSE
UBERON:0003327	mesenchyme of forearm	160	20	10.16	1.9685	0.00277459	0.125478	FALSE
UBERON:0003496	head blood vessel	40	8	2.54	3.14961	0.00318647	0.141986	FALSE
EMAPA:32885	inner ear associated mesenchyme (mouse)	32	7	2.03	3.44828	0.00336633	0.147826	TRUE
UBERON:0004638	blood vessel endothelium	109	15	6.92	2.16763	0.00363265	0.157242	FALSE
UBERON:0002183	lobar bronchus	59	10	3.75	2.66667	0.00369748	0.157794	FALSE
UBERON:0011933	vibrissa unit	1921	149	122	1.22131	0.00386865	0.162387	FALSE
UBERON:0003081	lateral plate mesoderm	89	13	5.65	2.30088	0.00391228	0.162387	FALSE
UBERON:0002450	decidua	110	15	6.99	2.14592	0.00396676	0.162423	FALSE
UBERON:0002036	striated muscle tissue	615	67	39.06	1.71531	0.00402366	0.162556	FALSE
UBERON:0001944	pretectal region	915	78	58.11	1.34228	0.00409943	0.163438	TRUE
UBERON:0004255	forelimb stylopod muscle	101	14	6.41	2.18409	0.00456027	0.17945	FALSE
EMAPA:27949	maturing glomerular tuft (mouse)	214	24	13.59	1.766	0.00469162	0.182252	FALSE
UBERON:0003273	skeletal muscle tissue of tongue	318	34	20.2	1.68317	0.00497447	0.189528	TRUE
UBERON:0002031	epithelium of bronchus	52	9	3.3	2.72727	0.00500405	0.189528	FALSE
EMAPA:16911	telencephalon mantle layer (mouse)	774	67	49.16	1.3629	0.0054026	0.202097	TRUE
UBERON:0001103	diaphragm	266	28	16.89	1.65779	0.00578435	0.213739	FALSE
UBERON:0001976	epithelium of esophagus	104	14	6.61	2.118	0.00593471	0.216653	FALSE
UBERON:0003466	forelimb zeugopod bone	115	15	7.3	2.05479	0.00603439	0.217669	FALSE
UBERON:0001945	superior colliculus	1267	102	80.47	1.26755	0.00617382	0.220078	TRUE
UBERON:0006071	caudal region	382	37	24.26	1.52514	0.00666701	0.234896	FALSE
UBERON:0006934	sensory epithelium	2750	203	174.65	1.16232	0.00675683	0.235324	TRUE
EMAPA:29067	follicle cell of primary follicle (mouse)	7	3	0.44	6.81818	0.0073601	0.244597	FALSE
UBERON:0002045	cuneate nucleus	7	3	0.44	6.81818	0.0073601	0.244597	TRUE
UBERON:0004642	third ventricle ependyma	7	3	0.44	6.81818	0.0073601	0.244597	TRUE
UBERON:0005368	hippocampus molecular layer	7	3	0.44	6.81818	0.0073601	0.244597	TRUE
EMAPA:16912	telencephalon marginal layer (mouse)	140	17	8.89	1.91226	0.00742672	0.244597	TRUE
UBERON:0004064	neural tube basal plate	1164	94	73.93	1.27147	0.00783997	0.255431	TRUE
EMAPA:27772	visceral epithelium of capillary loop renal corpuscle (mouse)	97	13	6.16	2.11039	0.00815507	0.260933	FALSE
EMAPA:29695	trunk dermomyotome group (mouse)	108	14	6.86	2.04082	0.00826369	0.260933	FALSE
UBERON:0000925	endoderm	229	24	14.54	1.65062	0.0082672	0.260933	FALSE
UBERON:0005591	diencephalon lateral wall	1154	93	73.29	1.26893	0.0086271	0.269486	TRUE
UBERON:0003355	epithelium of incisor	57	9	3.62	2.48619	0.009232	0.283338	FALSE
UBERON:0005378	olfactory bulb granule cell layer	67	10	4.26	2.34742	0.00925757	0.283338	TRUE
UBERON:0015001	radius endochondral element	121	15	7.68	1.95312	0.00957671	0.290174	FALSE
UBERON:0009581	midbrain mantle layer	590	52	37.47	1.38778	0.00969906	0.290791	TRUE
UBERON:0002398	manus	513	48	32.58	1.4733	0.009789	0.290791	FALSE
UBERON:0007244	inferior olivary nucleus	30	6	1.91	3.14136	0.0102738	0.302229	TRUE
UBERON:0001694	petrous part of temporal bone	1411	115	89.61	1.28334	0.011233	0.326022	FALSE
UBERON:0004252	hindlimb stylopod muscle	101	13	6.41	2.02808	0.0113313	0.326022	FALSE
UBERON:0001037	strand of hair	1832	139	116.35	1.19467	0.0114054	0.326022	FALSE
UBERON:0001045	midgut	887	73	56.33	1.29593	0.0122025	0.343898	FALSE
UBERON:0010499	pseudostratified ciliated columnar epithelium	2758	201	175.16	1.14752	0.0122578	0.343898	FALSE
UBERON:0004186	olfactory bulb mitral cell layer	92	12	5.84	2.05479	0.0132592	0.36858	TRUE
UBERON:0005701	lower jaw molar odontogenic papilla	41	7	2.6	2.69231	0.0137114	0.377687	FALSE
EMAPA:16126	1st branchial arch ectoderm (mouse)	32	6	2.03	2.95567	0.0140815	0.384388	FALSE
UBERON:0000484	simple cuboidal epithelium	94	12	5.97	2.01005	0.0155613	0.418695	FALSE
UBERON:0001946	inferior colliculus	1383	107	87.83	1.21826	0.0157076	0.418695	TRUE
UBERON:0004451	trunk or cervical vertebra	24	5	1.52	3.28947	0.0157741	0.418695	FALSE
UBERON:0001508	arch of aorta	16	4	1.02	3.92157	0.0158911	0.418695	FALSE
UBERON:0015018	malleus endochondral element	9	3	0.57	5.26316	0.0160516	0.41928	FALSE
UBERON:0005176	tooth enamel organ	200	29	12.7	2.28346	0.0163486	0.423388	FALSE
UBERON:0002103	hindlimb	2245	189	142.58	1.32557	0.016556	0.425125	FALSE
UBERON:0003258	endoderm of foregut	107	13	6.8	1.91176	0.0177982	0.449761	FALSE
EMAPA:26220	pancreas associated mesenchyme (mouse)	53	8	3.37	2.37389	0.0178123	0.449761	FALSE
UBERON:0001772	corneal epithelium	96	12	6.1	1.96721	0.0181539	0.454513	TRUE
UBERON:0001763	odontogenic papilla	125	18	7.94	2.267	0.0183005	0.454513	FALSE
EMAPA:32270	mesenchymal layer of ejaculatory duct (mouse)	34	6	2.16	2.77778	0.0187754	0.462515	FALSE
UBERON:0006235	foregut-midgut junction	207	21	13.15	1.59696	0.0189956	0.464167	FALSE
EMAPA:18433	upper arm rest of mesenchyme (mouse)	17	4	1.08	3.7037	0.0197592	0.472125	FALSE
UBERON:0006270	optic pit	17	4	1.08	3.7037	0.0197592	0.472125	TRUE
UBERON:0002384	connective tissue	1075	92	68.27	1.34759	0.0197888	0.472125	FALSE
UBERON:0002082	cardiac ventricle	1065	88	67.64	1.30101	0.0200229	0.47398	FALSE
UBERON:0011757	differentiated genital tubercle	230	25	14.61	1.71116	0.0217011	0.498121	FALSE
UBERON:0000052	fornix of brain	10	3	0.64	4.6875	0.0218647	0.498121	TRUE
UBERON:0001100	pectoralis minor	10	3	0.64	4.6875	0.0218647	0.498121	FALSE
UBERON:0001273	ilium	10	3	0.64	4.6875	0.0218647	0.498121	FALSE
UBERON:0002381	pectoralis major	10	3	0.64	4.6875	0.0218647	0.498121	FALSE
UBERON:0001777	substantia propria of cornea	45	7	2.86	2.44755	0.0222548	0.503223	TRUE
UBERON:0001935	ventromedial nucleus of hypothalamus	18	4	1.14	3.50877	0.0241591	0.538997	TRUE
UBERON:0006210	body-wall mesenchyme	56	8	3.56	2.24719	0.0241926	0.538997	FALSE
UBERON:0014950	layer of developing cerebral cortex	1133	100	71.96	1.38966	0.0245091	0.542061	TRUE
EMAPA:30496	surface epithelium of female preputial swelling (mouse)	27	5	1.71	2.92398	0.0256223	0.562577	FALSE
EMAPA:31144	trunk sclerotome group (mouse)	57	8	3.62	2.20994	0.0266351	0.580608	FALSE
EMAPA:18560	rest of cerebellum mantle layer (mouse)	315	29	20.01	1.44928	0.0279636	0.605212	TRUE
UBERON:0006866	terminal part of digestive tract	387	35	24.58	1.42392	0.0285341	0.611786	FALSE
EMAPA:16137	intraembryonic coelom peritoneal component (mouse)	11	3	0.7	4.28571	0.0286711	0.611786	FALSE
EMAPA:32308	submucosa of ventral pelvic urethra of female (mouse)	28	5	1.78	2.80899	0.029614	0.627485	FALSE
EMAPA:32272	mesenchymal layer of upper part of vagina (mouse)	48	7	3.05	2.29508	0.0306854	0.645672	FALSE
UBERON:0006905	mandibular process mesenchyme	49	7	3.11	2.2508	0.0339145	0.657644	FALSE
EMAPA:29181	epithelium of rest of nephric duct of male (mouse)	20	4	1.27	3.14961	0.0346066	0.657644	FALSE
UBERON:0002135	mitral valve	20	4	1.27	3.14961	0.0346066	0.657644	FALSE
UBERON:0005653	upper jaw molar epithelium	20	4	1.27	3.14961	0.0346066	0.657644	FALSE
UBERON:0002050	embryonic structure	6841	511	434.47	1.17615	0.0351663	0.657644	FALSE
EMAPA:17294	utricle associated mesenchyme (mouse)	5	2	0.32	6.25	0.0354176	0.657644	TRUE
UBERON:0001129	subscapularis muscle	5	2	0.32	6.25	0.0354176	0.657644	FALSE
UBERON:0001476	deltoid	5	2	0.32	6.25	0.0354176	0.657644	FALSE
UBERON:0001564	mylohyoid muscle	5	2	0.32	6.25	0.0354176	0.657644	FALSE
UBERON:0001572	hyoglossus muscle	5	2	0.32	6.25	0.0354176	0.657644	TRUE
UBERON:0001733	soft palate	5	2	0.32	6.25	0.0354176	0.657644	FALSE
UBERON:0005370	hippocampus stratum lacunosum	5	2	0.32	6.25	0.0354176	0.657644	TRUE
UBERON:0005372	hippocampus stratum radiatum	5	2	0.32	6.25	0.0354176	0.657644	TRUE
UBERON:0006280	polar trophectoderm	5	2	0.32	6.25	0.0354176	0.657644	FALSE
UBERON:0011997	coelom	5	2	0.32	6.25	0.0354176	0.657644	FALSE
UBERON:0001353	anal region	733	60	46.55	1.28894	0.0360349	0.657644	FALSE
UBERON:0003653	metatarsal bone of digit 4	106	12	6.73	1.78306	0.0361721	0.657644	FALSE
UBERON:0005498	primitive heart tube	130	14	8.26	1.69492	0.0362618	0.657644	FALSE
UBERON:0004340	allantois	118	13	7.49	1.73565	0.0363833	0.657644	FALSE
EMAPA:31414	medullary renal tubule (mouse)	12	3	0.76	3.94737	0.0364634	0.657644	FALSE
UBERON:0001597	masseter muscle	12	3	0.76	3.94737	0.0364634	0.657644	FALSE
UBERON:0003853	spinal cord neural crest	12	3	0.76	3.94737	0.0364634	0.657644	TRUE
UBERON:0006290	scapula cartilage element	12	3	0.76	3.94737	0.0364634	0.657644	FALSE
UBERON:0013636	epithelium of intestinal villus	12	3	0.76	3.94737	0.0364634	0.657644	FALSE
UBERON:0000076	external ectoderm	377	34	23.94	1.42022	0.0379019	0.679542	FALSE
EMAPA:32280	mesenchymal pad of pelvic urethra of male (mouse)	30	5	1.91	2.6178	0.0387171	0.690075	FALSE
UBERON:0000007	pituitary gland	1151	88	73.1	1.20383	0.0404101	0.710553	TRUE
UBERON:0005876	undifferentiated genital tubercle	1275	96	80.98	1.18548	0.0405945	0.710553	FALSE
UBERON:0002191	subiculum	21	4	1.33	3.00752	0.0406696	0.710553	TRUE
UBERON:0006852	glomerular visceral epithelium	73	9	4.64	1.93966	0.040804	0.710553	FALSE
UBERON:0002255	vomeronasal organ	353	31	22.42	1.38269	0.0413169	0.715372	TRUE
UBERON:0001710	lower jaw region	1682	131	106.82	1.22636	0.0418223	0.72001	FALSE
EMAPA:32298	submucosa of ventral pelvic urethra of male (mouse)	31	5	1.97	2.53807	0.043841	0.750499	FALSE
EMAPA:31426	periarterial fibroblasts of cortex (mouse)	13	3	0.83	3.61446	0.0452222	0.759706	FALSE
UBERON:0001728	nasopharynx	13	3	0.83	3.61446	0.0452222	0.759706	FALSE
UBERON:0005449	greater sac	13	3	0.83	3.61446	0.0452222	0.759706	FALSE
UBERON:0000998	seminal vesicle	86	10	5.46	1.8315	0.0453818	0.759706	FALSE
EMAPA:16204	dorsal aorta (mouse)	147	15	9.34	1.606	0.0464564	0.773422	FALSE
UBERON:0001943	midbrain tegmentum	1438	108	91.33	1.18252	0.0471411	0.774624	TRUE
EMAPA:32287	mesenchymal pad of pelvic urethra of female (mouse)	22	4	1.4	2.85714	0.0472955	0.774624	FALSE
UBERON:0005208	right atrium valve	22	4	1.4	2.85714	0.0472955	0.774624	FALSE
EMAPA:29055	muscular layer of upper part of vagina (mouse)	32	5	2.03	2.46305	0.049352	0.791217	FALSE
EMAPA:32293	submucosa of dorsal pelvic urethra of male (mouse)	32	5	2.03	2.46305	0.049352	0.791217	FALSE
UBERON:0010708	pectoral complex	2279	173	144.74	1.19525	0.0497805	0.791217	FALSE
UBERON:0001150	body of pancreas	6	2	0.38	5.26316	0.0509199	0.791217	FALSE
UBERON:0001922	parafascicular nucleus	6	2	0.38	5.26316	0.0509199	0.791217	TRUE
UBERON:0003274	mesothelium of omental bursa	6	2	0.38	5.26316	0.0509199	0.791217	FALSE
UBERON:0005371	hippocampus stratum oriens	6	2	0.38	5.26316	0.0509199	0.791217	TRUE
UBERON:0005764	acellular membrane	6	2	0.38	5.26316	0.0509199	0.791217	FALSE
UBERON:0006291	scapula pre-cartilage condensation	6	2	0.38	5.26316	0.0509199	0.791217	FALSE
UBERON:0007633	nucleus of trapezoid body	6	2	0.38	5.26316	0.0509199	0.791217	TRUE
UBERON:0009616	presumptive midbrain	333	29	21.15	1.37116	0.0516291	0.794815	TRUE
UBERON:0011094	vertebra cartilage element	112	12	7.11	1.68776	0.0516761	0.794815	FALSE
UBERON:0007214	mesenchyme derived from trunk neural crest	43	6	2.73	2.1978	0.0527801	0.807695	FALSE
UBERON:0004480	musculature of limb	176	23	11.18	2.05725	0.0535935	0.809221	FALSE
UBERON:0002367	prostate gland	82	8	5.21	1.53551	0.0536683	0.809221	FALSE
UBERON:0003124	chorion	77	9	4.89	1.84049	0.054369	0.809221	FALSE
UBERON:0004227	kidney pelvis smooth muscle	77	9	4.89	1.84049	0.054369	0.809221	FALSE
EMAPA:31877	trophoblast giant cell GROUP (mouse)	23	4	1.46	2.73973	0.0544822	0.809221	FALSE
UBERON:0001811	conjunctiva	23	4	1.46	2.73973	0.0544822	0.809221	TRUE
UBERON:0002375	cricoid cartilage	44	6	2.79	2.15054	0.0579806	0.853866	FALSE
EMAPA:16144	future prosencephalon (mouse)	139	14	8.83	1.5855	0.0580516	0.853866	TRUE
UBERON:0002435	striatum	1894	145	120.29	1.20542	0.0584462	0.855518	TRUE
EMAPA:32289	muscle layer of ejaculatory duct (mouse)	24	4	1.52	2.63158	0.0622238	0.904288	FALSE
UBERON:0000305	amnion	45	6	2.86	2.0979	0.0634769	0.904288	FALSE
UBERON:0001862	vestibular labyrinth	1101	86	69.92	1.22998	0.0645751	0.904288	TRUE
EMAPA:16157	posterior pro-rhombomere (mouse)	15	3	0.95	3.15789	0.0655135	0.904288	TRUE
EMAPA:30429	surface epithelium of labioscrotal swelling of female (mouse)	15	3	0.95	3.15789	0.0655135	0.904288	FALSE
EMAPA:31876	spongiotrophoblast (mouse)	15	3	0.95	3.15789	0.0655135	0.904288	FALSE
EMAPA:32701	limb cartilage condensation (mouse)	15	3	0.95	3.15789	0.0655135	0.904288	FALSE
UBERON:0001934	dorsomedial nucleus of hypothalamus	15	3	0.95	3.15789	0.0655135	0.904288	TRUE
UBERON:0000975	sternum	129	13	8.19	1.5873	0.0658558	0.904288	FALSE
UBERON:0006373	perihilar interstitium	92	10	5.84	1.71233	0.0661964	0.904288	FALSE
UBERON:0002090	postcranial axial skeleton	1870	147	118.76	1.23779	0.0672001	0.904288	FALSE
EMAPA:17970	nephric duct of male, mesonephric portion (mouse)	117	12	7.43	1.61507	0.0676327	0.904288	FALSE
UBERON:0002461	anterior abdominal wall muscle	35	5	2.22	2.25225	0.0682178	0.904288	FALSE
UBERON:0005641	otocyst epithelium	35	5	2.22	2.25225	0.0682178	0.904288	FALSE
CL:0002174	follicular cell of ovary	7	2	0.44	4.54545	0.0683439	0.904288	FALSE
EMAPA:18300	upper jaw incisor dental papilla (mouse)	7	2	0.44	4.54545	0.0683439	0.904288	FALSE
EMAPA:31873	chorioallantoic placenta (mouse)	7	2	0.44	4.54545	0.0683439	0.904288	FALSE
UBERON:0001112	latissimus dorsi muscle	7	2	0.44	4.54545	0.0683439	0.904288	FALSE
UBERON:0001151	tail of pancreas	7	2	0.44	4.54545	0.0683439	0.904288	FALSE
UBERON:0001686	auditory ossicle	7	2	0.44	4.54545	0.0683439	0.904288	TRUE
UBERON:0001718	mesencephalic nucleus of trigeminal nerve	7	2	0.44	4.54545	0.0683439	0.904288	TRUE
UBERON:0001776	optic choroid	7	2	0.44	4.54545	0.0683439	0.904288	TRUE
UBERON:0006517	kidney calyx	288	25	18.29	1.36687	0.0690217	0.908596	FALSE
UBERON:0006222	future diencephalon	46	6	2.92	2.05479	0.0692692	0.908596	TRUE
EMAPA:28811	ureteral smooth muscle layer (mouse)	69	8	4.38	1.82648	0.0699894	0.914086	FALSE
UBERON:0002313	hippocampus pyramidal layer	81	9	5.14	1.75097	0.070573	0.917751	TRUE
UBERON:0000948	heart	1990	169	126.39	1.33713	0.0744848	0.964483	FALSE
EMAPA:32310	lamina propria of ventral pelvic urethra of female (mouse)	36	5	2.29	2.18341	0.0752791	0.966508	FALSE
EMAPA:32820	rhombomere (mouse)	36	5	2.29	2.18341	0.0752791	0.966508	TRUE
UBERON:0005719	footplate apical ectodermal ridge	16	3	1.02	2.94118	0.0769648	0.979964	FALSE
UBERON:0004819	kidney epithelium	1968	130	124.99	1.04008	0.0769741	0.979964	FALSE
UBERON:0002091	appendicular skeleton	1584	123	100.6	1.22266	0.0776806	0.984822	FALSE
CL:0002497	primary trophoblast giant cell	26	4	1.65	2.42424	0.0793331	0.993302	FALSE
EMAPA:31151	tail sclerotome group (mouse)	26	4	1.65	2.42424	0.0793331	0.993302	FALSE
UBERON:0001769	iris	26	4	1.65	2.42424	0.0793331	0.993302	TRUE
UBERON:0010260	umbilical blood vessel	37	5	2.35	2.12766	0.0827205	1	FALSE
UBERON:0001000	vas deferens	96	10	6.1	1.63934	0.0829963	1	FALSE
UBERON:0004461	musculature of head	358	40	22.74	1.75901	0.0833337	1	FALSE
EMAPA:28142	renal cortical vasculature (mouse)	60	7	3.81	1.83727	0.0845394	1	FALSE
UBERON:0004877	visceral endoderm	72	8	4.57	1.75055	0.0851842	1	FALSE
UBERON:0004061	neural tube mantle layer	1659	133	105.36	1.26234	0.0855433	1	TRUE
UBERON:0015036	pedal digit metatarsal endochondral element	131	14	8.32	1.68269	0.0864871	1	FALSE
EMAPA:16143	future midbrain neural crest (mouse)	8	2	0.51	3.92157	0.0873835	1	TRUE
EMAPA:18558	cerebellum intraventricular portion ventricular layer (mouse)	8	2	0.51	3.92157	0.0873835	1	TRUE
EMAPA:27768	parietal epithelium of s-shaped body (mouse)	8	2	0.51	3.92157	0.0873835	1	FALSE
EMAPA:31430	periarterial fibroblasts of outer medulla (mouse)	8	2	0.51	3.92157	0.0873835	1	FALSE
EMAPA:32910	gut dorsal mesentery (mouse)	8	2	0.51	3.92157	0.0873835	1	FALSE
UBERON:0005303	hypogastric nerve	8	2	0.51	3.92157	0.0873835	1	TRUE
EMAPA:29061	muscular layer of lower part of vagina (mouse)	27	4	1.71	2.33918	0.0886741	1	FALSE
UBERON:0004193	loop of Henle ascending limb thin segment	27	4	1.71	2.33918	0.0886741	1	FALSE
UBERON:0015002	radius-ulna endochondral element	17	3	1.08	2.77778	0.0892232	1	FALSE
EMAPA:32311	lamina propria of dorsal pelvic urethra of male (mouse)	38	5	2.41	2.07469	0.090536	1	FALSE
UBERON:0003620	manual digit 1 phalanx	38	5	2.41	2.07469	0.090536	1	FALSE
UBERON:0003654	metatarsal bone of digit 5	73	8	4.64	1.72414	0.0906463	1	FALSE
UBERON:0003608	hindlimb long bone	520	43	33.03	1.30185	0.091985	1	FALSE
UBERON:0006293	spleen primordium	367	30	23.31	1.287	0.0922258	1	FALSE
UBERON:0003655	molar tooth	706	60	44.84	1.33809	0.092784	1	FALSE
EMAPA:16248	foregut diverticulum (mouse)	86	9	5.46	1.64835	0.0946468	1	FALSE
UBERON:0001901	epithelium of trachea	50	6	3.18	1.88679	0.0953731	1	FALSE
UBERON:0002392	nasolacrimal duct	50	6	3.18	1.88679	0.0953731	1	TRUE
UBERON:0010881	limb cartilage element	50	6	3.18	1.88679	0.0953731	1	FALSE
EMAPA:16251	hindgut diverticulum (mouse)	74	8	4.7	1.70213	0.0963059	1	FALSE
UBERON:0005270	renal cortex interstitium	204	20	12.96	1.54321	0.0974504	1	FALSE
EMAPA:30490	surface epithelium of distal genital tubercle of female (mouse)	28	4	1.78	2.24719	0.0985174	1	FALSE
EMAPA:32313	submucosa of dorsal pelvic urethra of female (mouse)	28	4	1.78	2.24719	0.0985174	1	FALSE
EMAPA:32294	lamina propria of ventral pelvic urethra of male (mouse)	39	5	2.48	2.01613	0.0987182	1	FALSE
UBERON:0002791	regional part of telencephalon	4798	362	304.72	1.18798	0.0995064	1	TRUE
UBERON:0004364	ectoplacental cone	87	9	5.53	1.62749	0.099972	1	FALSE
UBERON:0017650	developing mesenchymal structure	1178	106	74.82	1.41673	0.101522	1	FALSE
UBERON:0004128	optic vesicle	75	8	4.76	1.68067	0.102162	1	FALSE
EMAPA:16595	hindlimb ridge mesenchyme (mouse)	18	3	1.14	2.63158	0.102236	1	FALSE
UBERON:0005214	inner renal medulla interstitium	63	7	4	1.75	0.103296	1	FALSE
UBERON:0002894	olfactory cortex	1849	143	117.43	1.21775	0.105149	1	TRUE
UBERON:0001046	hindgut	415	33	26.36	1.2519	0.106314	1	FALSE
EMAPA:18296	lower jaw molar enamel organ (mouse)	40	5	2.54	1.9685	0.107258	1	FALSE
EMAPA:16185	somite 05 (mouse)	9	2	0.57	3.50877	0.107764	1	FALSE
EMAPA:32288	neural crest derivative of pelvic urethra of female (mouse)	9	2	0.57	3.50877	0.107764	1	FALSE
UBERON:0001585	anterior vena cava	9	2	0.57	3.50877	0.107764	1	FALSE
UBERON:0004813	seminiferous tubule epithelium	9	2	0.57	3.50877	0.107764	1	FALSE
UBERON:0005742	adventitia	9	2	0.57	3.50877	0.107764	1	FALSE
UBERON:0006265	mural trophectoderm	9	2	0.57	3.50877	0.107764	1	FALSE
UBERON:0007329	pancreatic duct	9	2	0.57	3.50877	0.107764	1	FALSE
UBERON:0010698	manual digit metacarpus pre-cartilage condensation	9	2	0.57	3.50877	0.107764	1	FALSE
UBERON:0011879	mesorchium	9	2	0.57	3.50877	0.107764	1	FALSE
EMAPA:32912	hindbrain lateral wall (mouse)	76	8	4.83	1.65631	0.108212	1	TRUE
EMAPA:31508	proximal urethral epithelium of male (mouse)	29	4	1.84	2.17391	0.108844	1	FALSE
UBERON:0001911	mammary gland	29	4	1.84	2.17391	0.108844	1	FALSE
EMAPA:31555	muscle layer of ventral pelvic urethra of male (mouse)	52	6	3.3	1.81818	0.110144	1	FALSE
UBERON:0015843	molar enamel organ	41	5	2.6	1.92308	0.116147	1	FALSE
EMAPA:29223	surface epithelium of male preputial swelling (mouse)	30	4	1.91	2.09424	0.119633	1	FALSE
EMAPA:16512	prosencephalon (mouse)	78	8	4.95	1.61616	0.120887	1	TRUE
UBERON:0005749	glomerular tuft	91	9	5.78	1.55709	0.122945	1	FALSE
UBERON:0003651	metatarsal bone of digit 2	117	11	7.43	1.48048	0.123616	1	FALSE
UBERON:0000446	septum of telencephalon	1171	84	74.37	1.12949	0.124858	1	TRUE
EMAPA:32259	mesenchymal layer of lower part of vagina (mouse)	42	5	2.67	1.87266	0.125373	1	FALSE
UBERON:0004060	neural tube ventricular layer	42	5	2.67	1.87266	0.125373	1	TRUE
UBERON:0004692	external naris epithelium	54	6	3.43	1.74927	0.126008	1	TRUE
UBERON:0012175	acoustico-facial VII-VIII ganglion complex	10	2	0.64	3.125	0.129239	1	TRUE
UBERON:0002514	intramembranous bone	595	47	37.79	1.24372	0.133029	1	FALSE
[truncated: 2,723 more rows]

## Sheet: Table S6 -mouse sing orth under
OrganId	OrganName	Annotated	Significant	Expected	EnrichmentFold	Pvalue	FDR	BroadNS
[truncated: 3,029 more rows]

[truncated: 8 more sheets: Table S7 - mouse 2R dup over , TableS8 - mouse 2R dup over, Table S9 - mouse 2R sing under, Table S10 - mouse SSD under, Table S11 - mouse SSD under, TableS12 - mouse low dN over, TableS13 - mouse high Psi over, Sheet1]
